# Supplementary material for: Genome-wide association mapping identifies yellow rust resistance loci in Ethiopian durum wheat germplasm
Source: PLoS One. 2021 May 17;16(5):e0243675. doi: 10.1371/journal.pone.0243675 (PMC8128278; doi:10.1371/journal.pone.0243675)
Supplement: S1 Table — (CSV) [file pone.0243675.s001.csv]

S1 Table. List of catalogued Yr genes derived from various sources*
No.	Genes	Chromosomal Locations	Source Species	Name of Original source genotype	Reference
1	Yr1	2AL	Triticum aestivum	Chinese 166	Lupton, FGH and Macer, RCF, Trans Br Mycol Soc 45:21-45
2	Yr2	7B	Triticum aestivum	Heines Vll	"
3	Yr3a	1B	Triticum aestivum	Capelle-Desprez	"
4	Yr3b	1B	Triticum aestivum	Hybrid 46	"
5	Yr3c	1B	Triticum aestivum	Minister	"
6	Yr4a	6B	Triticum aestivum	Capelle-Desprez	"
7	Yr4b	6B	Triticum aestivum	Hybrid 46	"
8	Yr5	2BL	Triticum spelta album	-	Macer, RCF, Hereditas Suppl 2:127-142
9	Yr6	7BS	Triticum aestivum	Heines Kolben	"
10	Yr7	2BL	Triticum aestivum	Triticum turgidum (Iumillo durum)	"
11	Yr8	2D = T2DS-2M#1L.2M#1S	Aegilops comosa	T. comosa	Riley, R. et al, Nature 217:383-384
12	Yr9	1RL. 1BS	Secale cereale	Secalis cereale (Imperial rye)	Macer, RCF, Trans Br Mycol Soc 65:351-374
13	Yr10	1BL	Triticum spelta	Moro	"
14	Yr11	2D	Triticum aestivum	Joss Chambier	Priestley, RH, in: Plant Dis Epidem, PR Scott, A Bainbridge eds.,
15	Yr12	2D	Triticum aestivum	Mega	"
16	Yr13	2D	Triticum aestivum	Maris Huntsman	"
17	Yr14	2D	Triticum aestivum	Hobbit	"
18	Yr15	1BL	Triticum dicoccoides	T. dicoccoides G-25	Peng, J.H. et. al, Genetica 109:199-210
19	Yr16	2DS	Triticum aestivum	Capelle-Desprez	Worland, AJ and Law, CN, Z. Pflanzenzuchtung 96:331-345
20	Yr17	2AS	Aegilops ventricosa	T. ventricosa	Bariana, HS and McIntosh, RA, Euphytica 76:53-61
21	Yr18	7DS	Triticum aestivum	Frontana	Ma, H and Singh, RP, Plant Disese 80:66-69
22	Yr19	5B	Triticum aestivum	Compair	Chen, XM et al., Phytopathology 85:375-381
23	Yr20	6D	Triticum aestivum	Fielder	"
24	Yr21	1B	Triticum aestivum	Lemhi	"
25	Yr22	4D	Triticum aestivum	Lee	"
26	Yr23	6D	Triticum aestivum	Lee	"
27	Yr24	1BS	T. turgidum (K733 durum)	T. turgidum (K733 durum)	McIntosh, RA, Plant Breeding 119:81-83
28	Yr25	1D	Triticum aestivum	TP1295	Calonnec, A and Johnson, R, Eur J Plant Pathol 104:835-847
29	Yr26	1BS**	Haynaldia villosa	Haynaldia villosa (Daspyrum villosum)	Yildirim, A. et al, Plant Disease 84:40-44
30	Yr27	2BS	Triticum aestivum	Selkirk	McIntosh, RA, Personal communication
31	Yr28	4DS	Triticum tauschii	T. tauschii W-219	Singh, RP, Personal communication
32	Yr29+Lr46	1BL	Triticum aestivum	Lalbahadur	Singh et al. 2005. Turk. J. Agric For. 29:121-127
33	Yr30+Sr2+Lr27	3BS	Triticum aestivum	Opata 85	Singh et al. 2005. Turk. J. Agric For. 29:121-127
34	Yr31	2BS	Triticum aestivum	Pastor	McIntosh et al. 2003, http://grain.jouy.inra.fr/ggpages/wgc/2003upd.html
35	Yr32	2AS	Triticum aestivum	Carstens V	Eriksen et al. 2004 Theor. Appl. Genet. 108:567-575
36	Yr33	7DL	Triticum aestivum	Batavia	McIntosh et al. 2004, http://grain.jouy.inra.fr/ggpages/wgc/2004upd.html
37	Yr34	5AL	Triticum aestivum	WAWHT2046	Bariana et al. 2006. Theor. Appl. Genet. 112:1143-1148
38	Yr35	6BS	Triticum dicoccoides	T. dicoccoides	Marais et al. 2005. Euphytica 143:115-123
39	Yr36	6B	Triticum turgidum ssp. dicoccoides		Uauy et al. 2005. Theor Appl Genet.112(1):97-105. doi: 10.1007/s00122-005-0109-x
40	Yr37	2DL	Aegilops kotschyi	-	Marais et al. 2005. Plant Breeding 124:538-541
41	Yr38	6A	Aegilops sharonensis	-	Marais et al. 2006 Euphytica 149:373-380
42	Yr39	7BL	Alpowa	Alpowa	Lin and Chen. 2007. Theor. Appl. Genet. DOI 10.1007/s00122-007-0518-0
43	Yr40	5DS	Aegilops geniculata	-	Kuraparthy et al. 2006. http://a-c-s.confex.com/crops/2006am/techprogram/P20253.HTM
44	Yr41	2B	Triticum aestivum	-	McIntosh et al. 1995. Wheat rusts: an atlas of resistance genes. Dordrecht: Kluwer Academic Publishers;
45	Yr45	3DL	Triticum aestivum	-	Li et al. 2011. Theoretical and Applied Genetics. DOI: 10.1007/s00122-010-1435-1.
46	Yr46	4D	Triticum aestivum	-	Singh RP, 1992. Phytopathology, 82:835–838.
47	Yr48	5AL	Triticum aestivum	-	Lowe et al. 2011.Theoretical and Applied Genetics. 123:143-157.DOI 10.1007/s00122-011-1573-0.
48	Yr51	4AL	Triticum aestivum	-	Randhawa et al. 2014. Theoretical and Applied Genetics.127:317-324. DOI: 10.1007/s00122-013-2220-8.
49	Yr54	2D	Triticum aestivum	-	Basnet et al. 2014. Molecular Breeding.33:385–399. DOI:10.1007/s11032-013-9957-2.
50	Yr59	7B	Triticum aestivum	-	Zhou et al. 2014.Theoretical and Applied Genetics. 127:935-945. DOI:10.1007/s00122-014-2269-z.
51	Yr60	4AL	Triticum aestivum	-	Herrera-Foessel et al. 2015. Plant Disease. 99:508-511. 10.1094/PDIS-08-14-0796-RE.
52	YrR61	2AS	Triticum aestivum	-	Hao et al. 2011. Theoretical and Applied Genetics. 123:1401–1411. DOI: 10.1007/s00122-011-1675-8.
** previously reported on 6AS, but re-mapped on 1BS (Ma et al. 2001 Euphytica 120:219-226.
