# Supplementary material for: Genome-wide association mapping identifies yellow rust resistance loci in Ethiopian durum wheat germplasm
Source: PLoS One. 2021 May 17;16(5):e0243675. doi: 10.1371/journal.pone.0243675 (PMC8128278; doi:10.1371/journal.pone.0243675)
Supplement: S2 Table — (CSV) [file pone.0243675.s002.csv]

S2 Table.Ethiopian durum wheat Landraces and Cultivars used for the GWAS and their phenotypic reaction to the yellow rust pahtogen (all SEV, RES & CI Data of CHD15 and KUL15 were omited from Association and other dwon stream anlysis due to the very low level of infection ovserved)
Accession Code	Origional Accession	Post-purification Name	Source Institution	Type	Region	Zone	Latitude	Longitude	Altitude	SEV_CHD15	RC_SEV_CHD15	SEV_CHD16	RC_SEV_CHD16	SEV_KUL15	RC_SEV_KUL15	SEV_KUL16	RC_SEV_KUL16	SEV_MER15	RC_SEV_MER15	SEV_MER16	RC_SEV_MER16	RES_CHD15	RC_RES_CHD15	RES_CHD16	RC_RES_CHD16	RES_KUL15	RC_RES_KUL15	RES_KUL16	RC_RES_KUL16	RES_MER15	RC_RES_MER15	RES_MER16	RC_RES_MER16	CI_CHD15	RC_CI_CHD15	CI_CHD16	RC_CI_CHD16	CI_KUL15	RC_CI_KUL15	CI_KUL16	RC_CI_KUL16	CI_MER15	RC_CI_MER15	CI_MER16	RC_CI_MER16
EDW_1	5004	SP_5004	EBI	Landrace	Oromiya	MISRAK SHEWA	08-16-00-N	38-12-00-E	-	0	R	0	R	0	R	0	R	0	R	1	R	0	R	0	R	0	R	0	R	0	R	0.2	R	0	R	0	R	0	R	0	R	0	R	0.2	R
EDW_2	5071	SP_5071	EBI	Landrace	Oromiya	ARSSI	-	-	2600	0	R	0	R	0.5	R	0.5	R	5.5	R	1	R	0	R	0	R	0.1	R	0.1	R	0.3	I	0.2	R	0	R	0	R	0.1	R	0.1	R	2.1	I	0.2	R
EDW_3	5155	SP_5155	EBI	Landrace	Oromiya	SEMEN SHEWA	09-09-00-N	39-01-00-E	2667	0	R	0	R	0	R	0	R	0.5	R	0	R	0	R	0	R	0	R	0	R	0.1	R	0	R	0	R	0	R	0	R	0	R	0.1	R	0	R
EDW_4	5164	SP_5164-1-1	EBI	Landrace	Oromiya	MISRAK SHEWA	-	-	-	0	R	0	R	0	R	17.5	I	27.5	I	35	I	0	R	0	R	0	R	0.3	I	0.6	I	0.8	I	0	R	0	R	0	R	6.5	I	19	I	28	I
EDW_5	5164	SP_5164-1-2	EBI	Landrace	Oromiya	MISRAK SHEWA	-	-	-	0	R	0	R	0	R	0	R	35	I	5	R	0	R	0	R	0	R	0	R	0.4	I	0.3	I	0	R	0	R	0	R	0	R	14	I	1.5	R
EDW_6	5217	SP_5217	EBI	Landrace	Amara	SEMEN GONDAR	12-38-00-N	37-28-00-E	2100	0	R	0	R	0	R	2.5	R	15	I	10	R	0	R	0	R	0	R	0.1	R	0.6	I	0.6	I	0	R	0	R	0	R	0.5	R	10	I	7	I
EDW_7	5300	SP_5300-2	EBI	Landrace	Oromiya	MISRAK SHEWA	09-04-00-N	39-00-00-E	-	0	R	0	R	0	R	7.5	R	22.5	I	7.5	R	0	R	0	R	0	R	0.3	I	0.8	I	0.4	I	0	R	0	R	0	R	2.5	I	18	I	3	I
EDW_8	5429	SP_5429-1	EBI	Landrace	Oromiya	MISRAK SHEWA	08-51-00-N	38-49-00-E	-	0	R	0	R	0	R	0	R	1	R	0	R	0	R	0	R	0	R	0	R	0.2	R	0	R	0	R	0	R	0	R	0	R	0.2	R	0	R
EDW_9	5430	SP_5430-2	EBI	Landrace	Oromiya	MISRAK SHEWA	08-47-00-N	39-15-00-E	-	0	R	0	R	0	R	0.5	R	1	R	3	R	0	R	0	R	0	R	0.1	R	0.2	R	0.3	I	0	R	0	R	0	R	0.1	R	0.2	R	1.1	R
EDW_10	5454	SP_5454-1	EBI	Landrace	Oromiya	MIRAB SHEWA	08-59-00-N	37-51-00-E	1772	0	R	0	R	0	R	0.5	R	1	R	1	R	0	R	0	R	0	R	0.1	R	0.2	R	0.3	I	0	R	0	R	0	R	0.1	R	0.2	R	0.3	R
EDW_11	5454	SP_5454-2	EBI	Landrace	Oromiya	MIRAB SHEWA	08-59-00-N	37-51-00-E	1772	0	R	0	R	0	R	0	R	1	R	3	R	0	R	0	R	0	R	0	R	0.2	R	0.3	I	0	R	0	R	0	R	0	R	0.2	R	1.1	R
EDW_12	5606	SP_5606	EBI	Landrace	Oromiya	MISRAK SHEWA	08-51-00-N	39-04-00-E	-	0	R	0.5	R	0	R	10	R	20	I	45	I	0	R	0.1	R	0	R	0.3	I	0.6	I	0.9	S	0	R	0.1	R	0	R	3.5	I	13	I	41	I
EDW_13	5611	SP_5611	EBI	Landrace	Oromiya	SEMEN SHEWA	09-03-00-N	39-04-00-E	2510	0	R	0.5	R	0	R	15	I	10.5	I	40	I	0	R	0.1	R	0	R	0.6	I	0.3	I	0.9	S	0	R	0.1	R	0	R	9	I	4.1	I	36	I
EDW_14	5632	SP_5632	EBI	Landrace	Tigray	DEBUBAWI	12-47-00-N	39-32-00-E	3067	0	R	0	R	0	R	2.5	R	5.5	R	10	R	0	R	0	R	0	R	0.1	R	0.3	I	0.4	I	0	R	0	R	0	R	0.5	R	2.1	I	4	I
EDW_15	5716	SP_5716	EBI	Landrace	Amara	SEMEN GONDAR	12-43-00-N	37-30-00-E	2720	0	R	0	R	0	R	0.5	R	20	I	10.5	I	0	R	0	R	0	R	0.1	R	0.9	S	0.5	I	0	R	0	R	0	R	0.1	R	17	I	8.1	I
EDW_16	5736	SP_5736	EBI	Landrace	Oromiya	MISRAK SHEWA	08-59-00-N	38-52-00-E	2300	0	R	2.5	R	0	R	10	R	50	I	15	I	0	R	0.1	R	0	R	0.2	R	0.7	I	0.3	I	0	R	0.5	R	0	R	2	R	41	I	5	I
EDW_17	5739	SP_5739	EBI	Landrace	Oromiya	SEMEN SHEWA	09-19-00-N	39-17-00-E	2810	0	R	0	R	0	R	0.5	R	15.5	I	5	R	0	R	0	R	0	R	0.1	R	0.3	I	0.4	I	0	R	0	R	0	R	0.1	R	6.1	I	2	R
EDW_18	5917	SP_5917-1	EBI	Landrace	Oromiya	MISRAK SHEWA	08-42-00-N	39-11-00-E	2000	0	R	0	R	0	R	0	R	10.5	I	1	R	0	R	0	R	0	R	0	R	0.3	I	0.2	R	0	R	0	R	0	R	0	R	4.1	I	0.2	R
EDW_19	5917	SP_5917-2	EBI	Landrace	Oromiya	MISRAK SHEWA	08-42-00-N	39-11-00-E	2000	0	R	0	R	0	R	0	R	0	R	0	R	0	R	0	R	0	R	0	R	0	R	0	R	0	R	0	R	0	R	0	R	0	R	0	R
EDW_20	5927	SP_5927-2	EBI	Landrace	Oromiya	ARSSI	07-36-00-N	39-28-00-E	2800	0	R	0	R	0	R	0.5	R	20.5	I	1	R	0	R	0	R	0	R	0.1	R	0.5	I	0.2	R	0	R	0	R	0	R	0.1	R	16.1	I	0.2	R
EDW_21	6078	SP_6078	EBI	Landrace	Oromiya	ARSSI	07-15-00-N	39-07-00-E	2740	0	R	0	R	0	R	0	R	0.5	R	0	R	0	R	0	R	0	R	0	R	0.1	R	0	R	0	R	0	R	0	R	0	R	0.1	R	0	R
EDW_22	6101	SP_6101	EBI	Landrace	Oromiya	MIRAB SHEWA	08-58-00-N	37-36-00-E	2430	0	R	0.5	R	0	R	0.5	R	32.5	I	12.5	I	0	R	0.1	R	0	R	0.1	R	0.4	I	0.4	I	0	R	0.1	R	0	R	0.1	R	13	I	5	I
EDW_23	6915	SP_6915	EBI	Landrace	Amara	AGEW AWI	10-20-00-N	36-50-00-E	2030	0	R	0	R	0	R	0	R	1	R	0	R	0	R	0	R	0	R	0	R	0.2	R	0	R	0	R	0	R	0	R	0	R	0.2	R	0	R
EDW_24	6924	SP_6924	EBI	Landrace	Amara	MISRAK GOJAM	11-06-00-N	37-54-00-E	2450	0	R	0	R	0	R	17.5	I	50	I	50	I	0	R	0	R	0	R	0.6	I	0.8	I	1	S	0	R	0	R	0	R	10	I	40	I	50	S
EDW_25	6935	SP_6935	EBI	Landrace	Oromiya	BALE	-	-	-	0	R	0.5	R	0	R	0	R	1	R	3	R	0	R	0.1	R	0	R	0	R	0.2	R	0.3	I	0	R	0.1	R	0	R	0	R	0.2	R	1.1	R
EDW_26	6956	SP_6956	EBI	Landrace	Amara	MISRAK GOJAM	10-17-00-N	38-12-00-E	2750	0	R	0	R	0	R	0	R	1	R	0	R	0	R	0	R	0	R	0	R	0.2	R	0	R	0	R	0	R	0	R	0	R	0.2	R	0	R
EDW_27	7118	SP_7118	EBI	Landrace	Amara	SEMEN SHEWA	09-46-00-N	39-10-00-E	2720	0	R	0	R	0	R	0	R	0	R	0	R	0	R	0	R	0	R	0	R	0	R	0	R	0	R	0	R	0	R	0	R	0	R	0	R
EDW_28	7152	SP_7152-1	EBI	Landrace	Oromiya	SEMEN SHEWA	-	-	-	0	R	0	R	0	R	0	R	3	R	0	R	0	R	0	R	0	R	0	R	0.3	I	0	R	0	R	0	R	0	R	0	R	1.1	R	0	R
EDW_29	7172	SP_7172	EBI	Landrace	Oromiya	MIRAB SHEWA	-	-	-	0	R	0	R	0	R	0.5	R	15	I	17.5	I	0	R	0	R	0	R	0.1	R	0.6	I	0.6	I	0	R	0	R	0	R	0.1	R	10	I	11	I
EDW_30	7185	SP_7185	EBI	Landrace	Addis Ababa	ADDIS ABABA	-	-	-	0	R	0	R	0	R	0.5	R	25	I	7.5	R	0	R	0	R	0	R	0.1	R	0.8	I	0.4	I	0	R	0	R	0	R	0.1	R	20	I	3	I
EDW_31	7186	SP_7186-1	EBI	Landrace	Addis Ababa	ADDIS ABABA	09-04-00-N	38-52-00-E	2600	0	R	0	R	0	R	7.5	R	30	I	45	I	0	R	0	R	0	R	0.2	R	0.8	I	0.9	S	0	R	0	R	0	R	3	I	24	I	42	I
EDW_32	7186	SP_7186-2	EBI	Landrace	Addis Ababa	ADDIS ABABA	09-04-00-N	38-52-00-E	2600	0	R	0	R	0.5	R	0.5	R	55	I	5	R	0	R	0	R	0.1	R	0.1	R	0.7	I	0.4	I	0	R	0	R	0.1	R	0.1	R	46	I	2	R
EDW_33	7196	SP_7196	EBI	Landrace	Oromiya	SEMEN SHEWA	08-59-00-N	38-56-00-E	2540	0	R	0	R	0	R	0	R	3	R	15	I	0	R	0	R	0	R	0	R	0.3	I	0.8	I	0	R	0	R	0	R	0	R	1.1	R	12	I
EDW_34	7199	SP_7199-1	EBI	Landrace	Oromiya	MISRAK SHEWA	08-58-00-N	38-59-00-E	2500	0	R	0	R	0	R	0	R	0	R	0.5	R	0	R	0	R	0	R	0	R	0	R	0.1	R	0	R	0	R	0	R	0	R	0	R	0.1	R
EDW_35	7208	SP_7208-1	EBI	Landrace	Oromiya	MIRAB SHEWA	08-58-00-N	38-02-00-E	2500	0	R	0	R	0	R	5	R	30	I	20	I	0	R	0	R	0	R	0.2	R	0.8	I	0.6	I	0	R	0	R	0	R	1	R	24	I	12	I
EDW_36	7345	SP_7345	EBI	Landrace	Oromiya	MISRAK HARERGE	09-14-00-N	41-09-00-E	2310	0	R	3	R	0	R	2.5	R	35	I	15	I	0	R	0.2	R	0	R	0.1	R	0.6	I	0.4	I	0	R	0.6	R	0	R	0.5	R	20	I	6	I
EDW_37	7450	SP_7450-2	EBI	Landrace	Amara	DEBUB GONDAR	-	-	-	0	R	2.5	R	5	R	10	R	17.5	I	42.5	I	0	R	0.1	R	0.4	I	0.4	I	0.8	I	0.8	I	0	R	0.5	R	4	I	4	I	14	I	34	I
EDW_38	7460	SP_7460-1	EBI	Landrace	Somali	SHINILE	-	-	-	0	R	0	R	0	R	0.5	R	15	I	5	R	0	R	0	R	0	R	0.1	R	0.4	I	0.2	R	0	R	0	R	0	R	0.1	R	6	I	1	R
EDW_39	7472	SP_7472	EBI	Landrace	Amara	SEMEN WELLO	11-34-00-N	39-10-00-E	2920	0	R	0	R	0	R	5	R	1	R	40	I	0	R	0	R	0	R	0.3	I	0.2	R	0.8	I	0	R	0	R	0	R	1.5	R	0.2	R	32	I
EDW_40	7488	SP_7488-2	EBI	Landrace	Amara	SEMEN WELLO	11-29-00-N	39-03-00-E	2740	0	R	5	R	0.5	R	40	I	40	I	50	I	0	R	0.2	R	0.4	I	0.8	I	0.8	I	0.9	S	0	R	1	R	0.4	R	32	I	32	I	47	I
EDW_41	7563	SP_7563-2	EBI	Landrace	Amara	DEBUB WELLO	10-50-00-N	39-26-00-E	3250	0	R	0	R	0	R	0.5	R	22.5	I	22.5	I	0	R	0	R	0	R	0.1	R	0.4	I	0.9	S	0	R	0	R	0	R	0.1	R	9	I	20.5	I
EDW_42	7563	SP_7563-3	EBI	Landrace	Amara	DEBUB WELLO	10-50-00-N	39-26-00-E	3250	0	R	0	R	0	R	0.5	R	3	R	55	I	0	R	0	R	0	R	0.1	R	0.5	I	0.9	S	0	R	0	R	0	R	0.1	R	2.1	I	50	S
EDW_43	7974	SP_7974-2	EBI	Landrace	Oromiya	MIRAB SHEWA	08-50-00-N	38-28-00-E	2080	0	R	0	R	0	R	2.5	R	7.5	R	15	I	0	R	0	R	0	R	0.4	I	0.6	I	0.8	I	0	R	0	R	0	R	2	R	5	I	12	I
EDW_44	7998	SP_7998	EBI	Landrace	Oromiya	MIRAB SHEWA	08-37-00-N	38-05-00-E	2260	0	R	2.5	R	2.5	R	3	R	5.5	R	25	I	0	R	0.2	R	0.2	R	0.3	I	0.5	I	0.8	I	0	R	1	R	1	R	1.1	R	4.1	I	20	I
EDW_45	8034	SP_8034-1	EBI	Landrace	Oromiya	MISRAK SHEWA	08-37-00-N	39-02-00-E	-	0.5	R	0	R	0	R	3	R	20	I	17.5	I	0.4	I	0	R	0	R	0.2	R	0.8	I	0.6	I	0.4	R	0	R	0	R	0.6	R	16	I	12	I
EDW_46	8063	SP_8063-1	EBI	Landrace	Oromiya	MISRAK SHEWA	08-40-00-N	39-06-00-E	2000	0	R	7.5	R	0.5	R	27.5	I	30	I	75	S	0	R	0.2	R	0.5	I	0.9	S	0.8	I	1	S	0	R	3	I	0.5	R	25	I	24	I	75	S
EDW_47	8063	SP_8063-2	EBI	Landrace	Oromiya	MISRAK SHEWA	08-40-00-N	39-06-00-E	2000	0	R	25	I	0	R	32.5	I	35	I	75	S	0	R	1	S	0	R	0.8	I	0.9	S	1	S	0	R	25	I	0	R	26	I	32	I	75	S
EDW_48	8175	SP_8175-1	EBI	Landrace	Amara	SEMEN SHEWA	09-57-00-N	39-51-00-E	-	0	R	0	R	0	R	0	R	0	R	3	R	0	R	0	R	0	R	0	R	0	R	0.2	R	0	R	0	R	0	R	0	R	0	R	0.6	R
EDW_49	8185	SP_8185-2	EBI	Landrace	Amara	DEBUB WELLO	09-55-00-N	39-21-00-E	-	0	R	1	R	0	R	20	I	40	I	80	S	0	R	0.5	I	0	R	0.8	I	0.9	S	1	S	0	R	0.5	R	0	R	16	I	37	I	80	S
EDW_50	8217	SP_8217	EBI	Landrace	Amara	SEMEN SHEWA	09-52-00-N	39-48-00-E	2630	0	R	0	R	0	R	5	R	5.5	R	12.5	I	0	R	0	R	0	R	0.1	R	0.3	I	0.4	I	0	R	0	R	0	R	1	R	2.1	I	5	I
EDW_51	8254	SP_8254-2	EBI	Landrace	Amara	DEBUB WELLO	11-15-00-N	39-34-00-E	2630	0	R	0	R	0	R	0	R	0.5	R	0	R	0	R	0	R	0	R	0	R	0.1	R	0	R	0	R	0	R	0	R	0	R	0.1	R	0	R
EDW_52	8279	SP_8279	EBI	Landrace	Amara	SEMEN SHEWA	09-34-00-N	39-45-00-E	2620	0	R	0	R	0	R	1	R	20.5	I	12.5	I	0	R	0	R	0	R	0.2	R	0.5	I	0.3	I	0	R	0	R	0	R	0.2	R	16.1	I	4.5	I
EDW_53	8317	SP_8317-1	EBI	Landrace	SNNP	SEMEN OMO	06-18-00-N	37-28-00-E	2680	0	R	0	R	0	R	0	R	1	R	5	R	0	R	0	R	0	R	0	R	0.2	R	0.2	R	0	R	0	R	0	R	0	R	0.2	R	1	R
EDW_54	8317	SP_8317-2	EBI	Landrace	SNNP	SEMEN OMO	06-18-00-N	37-28-00-E	2680	0	R	0	R	0	R	0	R	0.5	R	0.5	R	0	R	0	R	0	R	0	R	0.1	R	0.1	R	0	R	0	R	0	R	0	R	0.1	R	0.1	R
EDW_55	8333	SP_8333	EBI	Landrace	Amara	MISRAK GOJAM	10-49-00-N	38-05-00-E	2580	0	R	2.5	R	0	R	40	I	65	I	85	S	0	R	0.1	R	0	R	0.8	I	0.9	S	1	S	0	R	0.5	R	0	R	32	I	60	S	85	S
EDW_56	8361	SP_8361	EBI	Landrace	Amara	MISRAK GOJAM	-	-	2150	0	R	5	R	0	R	15.5	I	3	R	45	I	0	R	0.2	R	0	R	0.6	I	0.3	I	1	S	0	R	1	R	0	R	12.2	I	1.1	R	45	I
EDW_57	8364	SP_8364-1	EBI	Landrace	Amara	MISRAK GOJAM	-	-	2200	0	R	0	R	0	R	2.5	R	1	R	10	R	0	R	0	R	0	R	0.1	R	0.2	R	0.4	I	0	R	0	R	0	R	0.5	R	0.2	R	4	I
EDW_58	8364	SP_8364-2	EBI	Landrace	Amara	MISRAK GOJAM	-	-	2200	0	R	0	R	0	R	2.5	R	5.5	R	22.5	I	0	R	0	R	0	R	0.2	R	0.6	I	0.8	I	0	R	0	R	0	R	1	R	2.4	I	18	I
EDW_59	8371	SP_8371	EBI	Landrace	Amara	MISRAK GOJAM	-	-	2200	0	R	7.5	R	0	R	35	I	25	I	20	I	0	R	0.2	R	0	R	0.6	I	0.6	I	0.4	I	0	R	1.5	R	0	R	22	I	16	I	8	I
EDW_60	8435	SP_8435-1	EBI	Landrace	SNNP	BENCH MAJI	05-18-00-N	37-18-00-E	1820	0	R	0	R	0.5	R	1	R	3	R	15	I	0	R	0	R	0.1	R	0.2	R	0.3	I	0.6	I	0	R	0	R	0.1	R	0.2	R	1.1	R	10	I
EDW_61	8435	SP_8435-3	EBI	Landrace	SNNP	BENCH MAJI	05-18-00-N	37-18-00-E	1820	0	R	0	R	0	R	0.5	R	0.5	R	0.5	R	0	R	0	R	0	R	0.1	R	0.1	R	0.1	R	0	R	0	R	0	R	0.1	R	0.1	R	0.1	R
EDW_62	8452	SP_8452-2	EBI	Landrace	Amara	DEBUB WELLO	-	-	2750	0	R	0.5	R	0	R	2.5	R	40	I	17.5	I	0	R	0.1	R	0	R	0.1	R	0.8	I	0.4	I	0	R	0.1	R	0	R	0.5	R	32	I	7	I
EDW_63	8452	SP_8452-3	EBI	Landrace	Amara	DEBUB WELLO	-	-	2750	0	R	0	R	0	R	0	R	30	I	1	R	0	R	0	R	0	R	0	R	0.6	I	0.2	R	0	R	0	R	0	R	0	R	20	I	0.2	R
EDW_64	8472	SP_8472-2	EBI	Landrace	Amara	DEBUB WELLO	-	-	2010	0	R	5	R	0	R	20	I	47.5	I	65	I	0	R	0.2	R	0	R	0.4	I	0.8	I	1	S	0	R	1	R	0	R	8	I	38	I	65	S
EDW_65	203675	SP_203675	EBI	Landrace	Oromiya	MISRAK SHEWA	08-52-00-N	38-47-00-E	-	0	R	0	R	0	R	0	R	0	R	0	R	0	R	0	R	0	R	0	R	0	R	0	R	0	R	0	R	0	R	0	R	0	R	0	R
EDW_66	203678	SP_203678	EBI	Landrace	Oromiya	MISRAK SHEWA	08-52-00-N	39-01-00-E	2600	0	R	0	R	0	R	0	R	0	R	0	R	0	R	0	R	0	R	0	R	0	R	0	R	0	R	0	R	0	R	0	R	0	R	0	R
EDW_67	203726	SP_203726-2	EBI	Landrace	Oromiya	MISRAK SHEWA	08-50-00-N	39-19-00-E	2260	0	R	0	R	0	R	0	R	1	R	2.5	R	0	R	0	R	0	R	0	R	0.2	R	0.2	R	0	R	0	R	0	R	0	R	0.2	R	1	R
EDW_68	203739	SP_203739	EBI	Landrace	Oromiya	MISRAK SHEWA	08-47-00-N	39-46-00-E	2300	0	R	0	R	0	R	0	R	0	R	0.5	R	0	R	0	R	0	R	0	R	0	R	0.1	R	0	R	0	R	0	R	0	R	0	R	0.1	R
EDW_69	203762	SP_203762	EBI	Landrace	Amara	MIRAB GOJAM	10-34-00-N	37-29-00-E	2050	0	R	2.5	R	0	R	7.5	R	30	I	30	I	0	R	0.1	R	0	R	0.2	R	0.6	I	0.6	I	0	R	0.5	R	0	R	3	I	18	I	18	I
EDW_70	203820	SP_203820	EBI	Landrace	Oromiya	SEMEN SHEWA	09-04-00-N	39-05-00-E	2400	0	R	0	R	0	R	0	R	10	R	8	R	0	R	0	R	0	R	0	R	0.4	I	0.3	I	0	R	0	R	0	R	0	R	4	I	3.1	I
EDW_71	203828	SP_203828	EBI	Landrace	Oromiya	MISRAK HARERGE	09-16-00-N	41-48-00-E	-	0	R	0	R	0	R	0	R	0.5	R	0	R	0	R	0	R	0	R	0	R	0.1	R	0	R	0	R	0	R	0	R	0	R	0.1	R	0	R
EDW_72	203855	SP_203855	EBI	Landrace	Oromiya	MISRAK HARERGE	-	-	-	0	R	0.5	R	0	R	5	R	35	I	5	R	0	R	0.1	R	0	R	0.2	R	0.6	I	0.2	R	0	R	0.1	R	0	R	1	R	24	I	1	R
EDW_73	203869	SP_203869	EBI	Landrace	Amara	AGEW AWI	11-00-00-N	36-54-00-E	2489	0	R	5	R	0	R	5	R	13	I	15	I	0	R	0.4	I	0	R	0.1	R	0.5	I	0.6	I	0	R	4	I	0	R	1	R	10.1	I	10	I
EDW_74	203876	SP_203876-2	EBI	Landrace	Oromiya	MISRAK SHEWA	08-51-00-N	39-04-00-E	2300	0	R	0	R	0	R	0	R	1	R	0.5	R	0	R	0	R	0	R	0	R	0.2	R	0.1	R	0	R	0	R	0	R	0	R	0.2	R	0.1	R
EDW_75	203916	SP_203916	EBI	Landrace	Oromiya	MISRAK SHEWA	08-50-00-N	39-19-00-E	2260	0	R	0	R	0	R	0.5	R	1	R	5.5	R	0	R	0	R	0	R	0.1	R	0.2	R	0.3	I	0	R	0	R	0	R	0.1	R	0.2	R	2.1	I
EDW_76	203931	SP_203931-2	EBI	Landrace	Tigray	MEHAKELEGNAW	14-10-00-N	38-42-00-E	2367	0	R	0	R	0	R	0.5	R	1	R	17.5	I	0	R	0	R	0	R	0.1	R	0.2	R	0.8	I	0	R	0	R	0	R	0.1	R	0.2	R	14	I
EDW_77	203938	SP_203938-2	EBI	Landrace	Oromiya	SEMEN SHEWA	09-03-00-N	39-04-00-E	2510	0	R	0	R	0	R	0	R	35	I	7.5	R	0	R	0	R	0	R	0	R	0.6	I	0.3	I	0	R	0	R	0	R	0	R	24	I	2.5	I
EDW_78	203966	SP_203966	EBI	Landrace	Amara	SEMEN SHEWA	09-37-00-N	39-24-00-E	2750	0	R	0	R	0	R	0	R	0	R	0	R	0	R	0	R	0	R	0	R	0	R	0	R	0	R	0	R	0	R	0	R	0	R	0	R
EDW_79	203989	SP_203989	EBI	Landrace	Oromiya	MISRAK SHEWA	08-49-00-N	39-00-00-E	1915	0	R	0	R	0	R	0	R	1	R	12.5	I	0	R	0	R	0	R	0	R	0.2	R	0.6	I	0	R	0	R	0	R	0	R	0.2	R	9	I
EDW_80	203996	SP_203996-1	EBI	Landrace	Amara	SEMEN SHEWA	10-18-00-N	39-35-00-E	3060	-	-	-	-	-	-	-	-	-	-	-	-	-	-	-	-	-	-	-	-	-	-	-	-	-	-	-	-	-	-	-	-	-	-	-	-
EDW_81	204021	SP_204021	EBI	Landrace	Oromiya	MIRAB SHEWA	08-52-00-N	37-45-00-E	2385	0	R	1	R	0	R	0	R	20.5	I	1	R	0	R	0.2	R	0	R	0	R	0.5	I	0.2	R	0	R	0.2	R	0	R	0	R	16.1	I	0.2	R
EDW_82	204357	SP_204357	EBI	Landrace	Oromiya	BALE	06-59-00-N	40-01-00-E	2600	0	R	0	R	0	R	0	R	0	R	0	R	0	R	0	R	0	R	0	R	0	R	0	R	0	R	0	R	0	R	0	R	0	R	0	R
EDW_83	204415	SP_204415-2	EBI	Landrace	Oromiya	ARSSI	-	-	-	0	R	0	R	0	R	0	R	8	R	1	R	0	R	0	R	0	R	0	R	0.3	I	0.2	R	0	R	0	R	0	R	0	R	3.1	I	0.2	R
EDW_84	204488	SP_204488	EBI	Landrace	Oromiya	SEMEN SHEWA	09-27-00-N	39-15-00-E	2850	0	R	0	R	0	R	0	R	25	I	0	R	0	R	0	R	0	R	0	R	0.4	I	0	R	0	R	0	R	0	R	0	R	10	I	0	R
EDW_85	204519	SP_204519-2	EBI	Landrace	Oromiya	SEMEN SHEWA	09-44-00-N	38-43-00-E	2820	0	R	0	R	0	R	0	R	1	R	20	I	0	R	0	R	0	R	0	R	0.2	R	0.6	I	0	R	0	R	0	R	0	R	0.2	R	12	I
EDW_86	204526	SP_204526-1	EBI	Landrace	Oromiya	SEMEN SHEWA	-	-	-	0	R	0.5	R	0	R	0	R	1	R	3	R	0	R	0.1	R	0	R	0	R	0.2	R	0.2	R	0	R	0.1	R	0	R	0	R	0.2	R	0.6	R
EDW_87	204550	SP_204550	EBI	Landrace	Oromiya	SEMEN SHEWA	09-02-00-N	38-55-00-E	2520	0	R	0	R	0	R	0.5	R	12.5	I	32.5	I	0	R	0	R	0	R	0.1	R	0.4	I	1	S	0	R	0	R	0	R	0.1	R	5	I	32.5	I
EDW_88	206516	SP_206516	EBI	Landrace	Amara	SEMEN GONDAR	-	-	-	0	R	0	R	5	R	0.5	R	17.5	I	7.5	R	0	R	0	R	0.4	I	0.1	R	0.4	I	0.3	I	0	R	0	R	4	I	0.1	R	7	I	2.5	I
EDW_89	206531	SP_206531	EBI	Landrace	Tigray	MISRAKAWI	-	-	-	0	R	17.5	I	0.5	R	60	I	40	I	70	S	0	R	0.9	S	0.1	R	0.8	I	0.8	I	0.9	S	0	R	16	I	0.1	R	48	I	32	I	64	S
EDW_90	206547	SP_206547	EBI	Landrace	Tigray	DEBUBAWI	-	-	-	1	R	55	I	0.5	R	75	S	45	I	95	S	0.9	S	0.9	S	0.4	I	0.8	I	1	S	1	S	0.9	R	50	S	0.4	R	60	S	45	I	95	S
EDW_91	206553	SP_206553	EBI	Landrace	Tigray	DEBUBAWI	-	-	-	0	R	7.5	R	0.5	R	12.5	I	12.5	I	40	I	0	R	0.5	I	0.1	R	0.3	I	0.4	I	0.6	I	0	R	3	I	0.1	R	4.5	I	5	I	28	I
EDW_92	206592	SP_206592-2	EBI	Landrace	Amara	SEMEN GONDAR	-	-	-	0	R	0	R	0	R	0	R	10	R	3	R	0	R	0	R	0	R	0	R	0.6	I	0.2	R	0	R	0	R	0	R	0	R	6	I	0.6	R
EDW_93	207851	SP_207851-1	EBI	Landrace	Tigray	DEBUBAWI	-	-	-	0	R	8	R	0	R	17.5	I	50	I	35	I	0	R	0.5	I	0	R	0.5	I	0.9	S	0.7	I	0	R	6.1	I	0	R	11	I	44	I	32	I
EDW_94	207851	SP_207851-2	EBI	Landrace	Tigray	DEBUBAWI	-	-	-	0	R	1	R	0	R	25	I	25	I	50	I	0	R	0.2	R	0	R	0.6	I	0.4	I	0.9	S	0	R	0.2	R	0	R	16	I	10	I	46	I
EDW_95	208132	SP_208132	EBI	Landrace	Amara	MISRAK GOJAM	-	-	2550	0	R	10	R	0.5	R	3	R	30	I	25	I	0	R	0.2	R	0.1	R	0.2	R	0.8	I	0.8	I	0	R	4	I	0.1	R	0.6	R	24	I	20	I
EDW_96	208148	SP_208148-2	EBI	Landrace	Amara	MISRAK GOJAM	-	-	2560	0	R	0	R	0	R	0.5	R	25	I	2.5	R	0	R	0	R	0	R	0.1	R	0.6	I	0.1	R	0	R	0	R	0	R	0.1	R	14	I	0.5	R
EDW_97	208155	SP_208155-1	EBI	Landrace	Amara	MISRAK GOJAM	-	-	2520	0	R	0	R	0	R	0	R	10.5	I	3	R	0	R	0	R	0	R	0	R	0.3	I	0.2	R	0	R	0	R	0	R	0	R	4.1	I	0.6	R
EDW_98	208164	SP_208164-2	EBI	Landrace	Amara	MISRAK GOJAM	-	-	2520	0	R	0	R	0	R	0	R	15	I	0.5	R	0	R	0	R	0	R	0	R	0.6	I	0.1	R	0	R	0	R	0	R	0	R	9	I	0.1	R
EDW_99	208181	SP_208181	EBI	Landrace	Amara	MISRAK GOJAM	-	-	2550	0.5	R	12.5	I	0	R	12.5	I	45	I	70	S	0.5	I	0.5	I	0	R	0.6	I	0.6	I	1	S	0.5	R	8.5	I	0	R	7	I	28	I	70	S
EDW_100	208262	SP_208262	EBI	Landrace	Oromiya	SEMEN SHEWA	-	-	2600	0	R	0	R	0	R	22.5	I	45	I	45	I	0	R	0	R	0	R	0.6	I	0.8	I	1	S	0	R	0	R	0	R	17	I	36	I	45	I
EDW_101	208270	SP_208270	EBI	Landrace	Oromiya	SEMEN SHEWA	-	-	2840	0	R	20	I	0	R	35	I	45	I	50	I	0	R	0.6	I	0	R	0.8	I	0.8	I	0.8	I	0	R	14	I	0	R	28	I	36	I	40	I
EDW_102	208276	SP_208276-1	EBI	Landrace	Oromiya	SEMEN SHEWA	-	-	2890	0	R	8	R	0.5	R	25	I	30	I	22.5	I	0	R	0.5	I	0.1	R	0.6	I	0.8	I	0.4	I	0	R	6.1	I	0.1	R	16	I	24	I	9	I
EDW_103	208281	SP_208281-2	EBI	Landrace	Oromiya	SEMEN SHEWA	-	-	2890	0	R	0	R	0	R	0	R	30	I	5.5	R	0	R	0	R	0	R	0	R	0.6	I	0.3	I	0	R	0	R	0	R	0	R	20	I	2.1	I
EDW_104	208295	SP_208295-2	EBI	Landrace	Oromiya	SEMEN SHEWA	-	-	3065	0	R	0	R	0	R	0	R	25	I	0.5	R	0	R	0	R	0	R	0	R	0.6	I	0.1	R	0	R	0	R	0	R	0	R	16	I	0.1	R
EDW_105	208304	SP_208304	EBI	Landrace	Oromiya	SEMEN SHEWA	-	-	2840	0	R	5	R	0	R	15	I	27.5	I	75	S	0	R	0.4	I	0	R	0.4	I	0.8	I	1	S	0	R	4	I	0	R	12	I	22	I	75	S
EDW_106	208320	SP_208320-2	EBI	Landrace	Oromiya	SEMEN SHEWA	-	-	2650	0	R	0	R	0	R	0	R	7.5	R	2.5	R	0	R	0	R	0	R	0	R	0.3	I	0.1	R	0	R	0	R	0	R	0	R	2.5	I	0.5	R
EDW_107	208473	SP_208473-1	EBI	Landrace	Oromiya	MISRAK SHEWA	-	-	2100	0	R	3	R	0	R	5.5	R	10.5	I	5	R	0	R	0.2	R	0	R	0.4	I	0.9	S	0.2	R	0	R	0.6	R	0	R	2.2	I	8.5	I	2	R
EDW_108	208473	SP_208473-2	EBI	Landrace	Oromiya	MISRAK SHEWA	-	-	2100	0	R	0.5	R	0	R	0	R	15	I	25	I	0	R	0.1	R	0	R	0	R	0.6	I	0.8	I	0	R	0.1	R	0	R	0	R	10	I	20	I
EDW_109	208484	SP_208484-2	EBI	Landrace	Amara	SEMEN SHEWA	-	-	-	0	R	0	R	0	R	0.5	R	10.5	I	0.5	R	0	R	0	R	0	R	0.1	R	0.3	I	0.1	R	0	R	0	R	0	R	0.1	R	4.1	I	0.1	R
EDW_110	208487	SP_208487-2	EBI	Landrace	Oromiya	SEMEN SHEWA	-	-	-	0	R	0.5	R	0	R	0	R	5.5	R	1	R	0	R	0.1	R	0	R	0	R	0.3	I	0.2	R	0	R	0.1	R	0	R	0	R	2.1	I	0.2	R
EDW_111	208780	SP_208780-1	EBI	Landrace	Oromiya	MISRAK SHEWA	-	-	1900	0	R	0	R	0	R	2.5	R	1	R	0.5	R	0	R	0	R	0	R	0.1	R	0.5	I	0.2	R	0	R	0	R	0	R	0.5	R	0.5	R	0.2	R
EDW_112	210799	SP_210799	EBI	Landrace	Oromiya	MIRAB SHEWA	-	-	2740	-	-	-	-	-	-	-	-	-	-	-	-	-	-	-	-	-	-	-	-	-	-	-	-	-	-	-	-	-	-	-	-	-	-	-	-
EDW_113	210816	SP_210816-1	EBI	Landrace	Amara	MISRAK GOJAM	-	-	2410	0	R	0	R	0	R	0.5	R	5.5	R	12.5	I	0	R	0	R	0	R	0.1	R	0.3	I	0.8	I	0	R	0	R	0	R	0.1	R	2.1	I	10	I
EDW_114	212561	SP_212561-1	EBI	Landrace	Amara	SEMEN SHEWA	10-25-00-N	39-16-00-E	2680	0	R	2.5	R	0	R	0	R	1	R	30	I	0	R	0.1	R	0	R	0	R	0.2	R	0.6	I	0	R	0.5	R	0	R	0	R	0.2	R	20	I
EDW_115	212564	SP_212564-1	EBI	Landrace	Amara	SEMEN SHEWA	10-25-00-N	39-13-0 -E	2640	0	R	0	R	0	R	5.5	R	12.5	I	10	R	0	R	0	R	0	R	0.2	R	0.6	I	0.6	I	0	R	0	R	0	R	1.1	R	7	I	6	I
EDW_116	212782	SP_212782-2	EBI	Landrace	Amara	MISRAK GOJAM	38-23-00-N	10-30-00-E	2410	0	R	0	R	0	R	1	R	3	R	3	R	0	R	0	R	0	R	0.2	R	0.3	I	0.4	I	0	R	0	R	0	R	0.2	R	1.1	R	1.2	R
EDW_117	213288	SP_213288-2	EBI	Landrace	Tigray	MISRAKAWI	-	-	-	0	R	5	R	0	R	55	I	27.5	I	75	S	0	R	0.2	R	0	R	0.8	I	0.8	I	1	S	0	R	1	R	0	R	44	I	22	I	75	S
EDW_118	214303	SP_214303-1	EBI	Landrace	Oromiya	MIRAB SHEWA	09-06-00-N	38-25-00-E	-	0	R	0	R	0	R	0.5	R	0	R	3	R	0	R	0	R	0	R	0.1	R	0	R	0.3	I	0	R	0	R	0	R	0.1	R	0	R	1.1	R
EDW_119	214309	SP_214309	EBI	Landrace	Oromiya	BALE	07-00-00-N	39-58-00-E	-	0	R	2.5	R	0	R	7.5	R	25	I	15	I	0	R	0.1	R	0	R	0.2	R	0.6	I	0.4	I	0	R	0.5	R	0	R	1.5	R	16	I	6	I
EDW_120	214316	SP_214316	EBI	Landrace	Oromiya	MISRAK SHEWA	08-54-00-N	39-01-00-E	1675	0	R	0	R	0	R	0	R	10.5	I	0	R	0	R	0	R	0	R	0	R	0.3	I	0	R	0	R	0	R	0	R	0	R	4.1	I	0	R
EDW_121	214341	SP_214341-1	EBI	Landrace	Oromiya	MISRAK SHEWA	08-58-00-N	39-06-00-E	-	0	R	0	R	0	R	0	R	15	I	0.5	R	0	R	0	R	0	R	0	R	0.4	I	0.1	R	0	R	0	R	0	R	0	R	6	I	0.1	R
EDW_122	214345	SP_214345	EBI	Landrace	Tigray	DEBUBAWI	12-47-00-N	39-33-00-E	-	0	R	0	R	0.5	R	5	R	0.5	R	5	R	0	R	0	R	0.1	R	0.2	R	0.1	R	0.2	R	0	R	0	R	0.1	R	2	R	0.1	R	2	R
EDW_123	214377	SP_214377	EBI	Landrace	Oromiya	MIRAB SHEWA	09-01-00-N	38-20-00-E	2210	0	R	0	R	0	R	7.5	R	27.5	I	20	I	0	R	0	R	0	R	0.3	I	0.6	I	0.4	I	0	R	0	R	0	R	2.5	I	18	I	8	I
EDW_124	214497	SP_214497	EBI	Landrace	Oromiya	ARSSI	08-04-00-N	39-37-00-E	2720	0	R	0	R	0	R	0	R	0.5	R	0	R	0	R	0	R	0	R	0	R	0.1	R	0	R	0	R	0	R	0	R	0	R	0.1	R	0	R
EDW_125	214502	SP_214502	EBI	Landrace	Oromiya	MIRAB HARERGE	-	-	-	-	-	-	-	-	-	-	-	-	-	-	-	-	-	-	-	-	-	-	-	-	-	-	-	-	-	-	-	-	-	-	-	-	-	-	-
EDW_126	214512	SP_214512	EBI	Landrace	Amara	SEMEN WELLO	11-37-0 -N	38-55-00-E	2800	0	R	7.5	R	0	R	17.5	I	20	I	45	I	0	R	0.2	R	0	R	0.3	I	0.6	I	0.9	S	0	R	3	I	0	R	6.5	I	14	I	40	I
EDW_127	214529	SP_214529-2	EBI	Landrace	Amara	MISRAK GOJAM	-	-	-	0	R	0.5	R	0	R	0.5	R	40	I	3	R	0	R	0.1	R	0	R	0.1	R	0.6	I	0.2	R	0	R	0.1	R	0	R	0.1	R	26	I	0.6	R
EDW_128	214555	SP_214555	EBI	Landrace	Amara	DEBUB WELLO	-	-	-	0	R	0	R	0	R	0	R	3	R	5.5	R	0	R	0	R	0	R	0	R	0.5	I	0.3	I	0	R	0	R	0	R	0	R	2.1	I	2.1	I
EDW_129	214587	SP_214587	EBI	Landrace	Oromiya	MISRAK WELLEGA	08-44-00-N	36-29-00-E	2340	-	-	-	-	-	-	-	-	-	-	-	-	-	-	-	-	-	-	-	-	-	-	-	-	-	-	-	-	-	-	-	-	-	-	-	-
EDW_130	214591	SP_214591-1	EBI	Landrace	Amara	DEBUB WELLO	10-47-00-N	38-40-00-E	2600	0	R	0	R	0	R	0.5	R	0.5	R	0	R	0	R	0	R	0	R	0.1	R	0.1	R	0	R	0	R	0	R	0	R	0.1	R	0.1	R	0	R
EDW_131	214591	SP_214591-2	EBI	Landrace	Amara	DEBUB WELLO	10-47-00-N	38-40-00-E	2600	0	R	0	R	0	R	0	R	0	R	0	R	0	R	0	R	0	R	0	R	0	R	0	R	0	R	0	R	0	R	0	R	0	R	0	R
EDW_132	215276	SP_215276-1	EBI	Landrace	Amara	SEMEN SHEWA	09-57-00-N	39-44-00-E	2920	0	R	0	R	0	R	0	R	0.5	R	0	R	0	R	0	R	0	R	0	R	0.1	R	0	R	0	R	0	R	0	R	0	R	0.1	R	0	R
EDW_133	216507	SP_216507-2	EBI	Landrace	Amara	SEMEN GONDAR	-	-	-	2.5	R	2.5	R	0	R	55	I	75	S	70	S	0.5	I	0.1	R	0	R	0.8	I	1	S	1	S	2.5	I	0.5	R	0	R	44	I	75	S	70	S
EDW_134	216623	SP_216623-1	EBI	Landrace	Tigray	MEHAKELEGNAW	-	-	-	0	R	0	R	0	R	0	R	30	I	7.5	R	0	R	0	R	0	R	0	R	0.6	I	0.3	I	0	R	0	R	0	R	0	R	20	I	2.5	I
EDW_135	216623	SP_216623-2	EBI	Landrace	Tigray	MEHAKELEGNAW	-	-	-	0	R	0	R	0	R	0.5	R	1	R	5	R	0	R	0	R	0	R	0.1	R	0.2	R	0.3	I	0	R	0	R	0	R	0.1	R	0.2	R	1.5	R
EDW_136	216623	SP_216623-3	EBI	Landrace	Tigray	MEHAKELEGNAW	-	-	-	0	R	13	I	0	R	12.5	I	17.5	I	30	I	0	R	0.6	I	0	R	0.4	I	0.6	I	0.6	I	0	R	12.6	I	0	R	10	I	13	I	18	I
EDW_137	222297	SP_222297	EBI	Landrace	Amara	SEMEN GONDAR	13-10-00-N	37-52-00-E	2720	-	-	-	-	-	-	-	-	-	-	-	-	-	-	-	-	-	-	-	-	-	-	-	-	-	-	-	-	-	-	-	-	-	-	-	-
EDW_138	222325	SP_222325	EBI	Landrace	Oromiya	BALE	07-26-00-N	40-32-00-E	2080	0	R	0	R	0	R	0	R	0	R	0	R	0	R	0	R	0	R	0	R	0	R	0	R	0	R	0	R	0	R	0	R	0	R	0	R
EDW_139	222347	SP_222347	EBI	Landrace	Amara	MIRAB GOJAM	-	-	-	0	R	0	R	0.5	R	0.5	R	5	R	1	R	0	R	0	R	0.1	R	0.1	R	0.2	R	0.2	R	0	R	0	R	0.1	R	0.1	R	2	R	0.2	R
EDW_140	222349	SP_222349	EBI	Landrace	Oromiya	BALE	07-20-00-N	39-45-00-E	2580	0	R	0	R	0	R	0	R	0	R	0	R	0	R	0	R	0	R	0	R	0	R	0	R	0	R	0	R	0	R	0	R	0	R	0	R
EDW_141	222361	SP_222361-1	EBI	Landrace	Amara	MISRAK GOJAM	10-25-00-N	38-12-00-E	2510	0	R	0	R	0	R	8	R	3	R	45	I	0	R	0	R	0	R	0.5	I	0.3	I	0.8	I	0	R	0	R	0	R	6.1	I	1.1	R	36	I
EDW_142	222383	SP_222383	EBI	Landrace	Oromiya	ARSSI	08-09-00-N	39-54-00-E	2930	0	R	2.5	R	0	R	2.5	R	30	I	17.5	I	0	R	0.1	R	0	R	0.1	R	0.8	I	0.4	I	0	R	0.5	R	0	R	0.5	R	24	I	7	I
EDW_143	222387	SP_222387-2	EBI	Landrace	Oromiya	ARSSI	07-40-00-N	39-56-00-E	2490	0	R	0	R	0	R	3	R	5	R	20	I	0	R	0	R	0	R	0.2	R	0.4	I	0.6	I	0	R	0	R	0	R	0.6	R	2	R	14	I
EDW_144	222440	SP_222440	EBI	Landrace	Oromiya	SEMEN SHEWA	-	-	-	0	R	0	R	0	R	0	R	0	R	0	R	0	R	0	R	0	R	0	R	0	R	0	R	0	R	0	R	0	R	0	R	0	R	0	R
EDW_145	222500	SP_222500-2	EBI	Landrace	Amara	MISRAK GOJAM	-	-	-	0	R	0	R	0	R	0	R	1	R	0.5	R	0	R	0	R	0	R	0	R	0.2	R	0.1	R	0	R	0	R	0	R	0	R	0.2	R	0.1	R
EDW_146	222537	SP_222537-2	EBI	Landrace	Amara	SEMEN GONDAR	-	-	-	0	R	0	R	0	R	12.5	I	30	I	12.5	I	0	R	0	R	0	R	0.3	I	0.6	I	0.4	I	0	R	0	R	0	R	4.5	I	18	I	5	I
EDW_147	222538	SP_222538	EBI	Landrace	Amara	SEMEN GONDAR	-	-	-	0	R	0.5	R	0	R	12.5	I	35	I	27.5	I	0	R	0.1	R	0	R	0.3	I	0.6	I	0.4	I	0	R	0.1	R	0	R	4.5	I	22	I	11	I
EDW_148	222566	SP_222566	EBI	Landrace	Oromiya	MIRAB HARERGE	09-13-00-N	41-07-00-E	2030	0	R	1	R	0	R	35	I	60	I	55	I	0	R	0.2	R	0	R	0.8	I	0.9	S	0.9	S	0	R	0.2	R	0	R	28	I	54	S	50	S
EDW_149	222613	SP_222613-2	EBI	Landrace	Amara	DEBUB GONDAR	11-39-00-N	38-27-00-E	3130	0	R	7.5	R	0	R	15	I	40	I	50	I	0	R	0.5	I	0	R	0.6	I	0.9	S	0.9	S	0	R	4.5	I	0	R	8	I	37	I	46	I
EDW_150	222632	SP_222632-3	EBI	Landrace	Amara	DEBUB GONDAR	11-36-00-N	38-33-00-E	2850	0	R	5	R	0	R	25	I	35	I	27.5	I	0	R	0.3	I	0	R	0.6	I	0.8	I	0.6	I	0	R	1.5	R	0	R	16	I	28	I	19	I
EDW_151	222637	SP_222637	EBI	Landrace	Amara	DEBUB GONDAR	11-38-00-N	38-34-00-E	2500	0	R	3	R	0	R	15	I	22.5	I	25	I	0	R	0.2	R	0	R	0.3	I	0.4	I	0.4	I	0	R	0.6	R	0	R	5	I	9	I	10	I
EDW_152	222650	SP_222650	EBI	Landrace	Amara	DEBUB GONDAR	11-44-00-N	38-28-00-E	2950	0	R	0	R	0	R	0	R	8	R	2.5	R	0	R	0	R	0	R	0	R	0.5	I	0.1	R	0	R	0	R	0	R	0	R	6.1	I	0.5	R
EDW_153	222793	SP_222793	EBI	Landrace	Amara	MISRAK GOJAM	10-30-00-N	38-23-00-E	2410	0	R	0	R	0	R	0	R	10	R	1	R	0	R	0	R	0	R	0	R	0.6	I	0.2	R	0	R	0	R	0	R	0	R	6	I	0.2	R
EDW_154	222796	SP_222796-1	EBI	Landrace	Oromiya	BALE	06-58-00-N	40-32-00-E	1760	0	R	0	R	0.5	R	0	R	25.5	I	1	R	0	R	0	R	0.1	R	0	R	0.6	I	0.2	R	0	R	0	R	0.1	R	0	R	25.1	I	0.2	R
EDW_155	222858	SP_222858	EBI	Landrace	Amara	SEMEN SHEWA	-	-	-	0.5	R	0.5	R	0	R	0	R	32.5	I	1	R	0.1	R	0.1	R	0	R	0	R	0.6	I	0.2	R	0.1	R	0.1	R	0	R	0	R	23	I	0.2	R
EDW_156	222858	SP_222858-2	EBI	Landrace	Amara	SEMEN SHEWA	-	-	-	0	R	0	R	2.5	R	1	R	35	I	1	R	0	R	0	R	0.5	I	0.2	R	0.8	I	0.2	R	0	R	0	R	2.5	I	0.2	R	28	I	0.2	R
EDW_157	223257	SP_223257-1	EBI	Landrace	Tigray	DEBUBAWI	17-41-00-S	39-28-00-E	2600	0	R	10	R	0	R	27.5	I	25	I	85	S	0	R	0.6	I	0	R	0.8	I	0.8	I	1	S	0	R	8	I	0	R	22	I	20	I	85	S
EDW_158	226151	SP_226151-1	EBI	Landrace	Oromiya	JIMMA	-	-	-	0	R	0	R	0	R	0	R	25	I	10	R	0	R	0	R	0	R	0	R	0.4	I	0.3	I	0	R	0	R	0	R	0	R	10	I	3.5	I
EDW_159	226191	SP_226191	EBI	Landrace	Oromiya	MIRAB HARERGE	09-00-00-N	40-53-00-E	-	0	R	0	R	0	R	0.5	R	30	I	7.5	R	0	R	0	R	0	R	0.1	R	0.6	I	0.2	R	0	R	0	R	0	R	0.1	R	22	I	1.5	R
EDW_160	226302	SP_226302-2	EBI	Landrace	Oromiya	MIRAB SHEWA	09-22-00-N	38-03-00-E	2590	0	R	0	R	0	R	0	R	0	R	0	R	0	R	0	R	0	R	0	R	0	R	0	R	0	R	0	R	0	R	0	R	0	R	0	R
EDW_161	226327	SP_226327	EBI	Landrace	SNNP	HADIYA	07-17-00-N	37-53-00-E	2590	0	R	0	R	0	R	0.5	R	5.5	R	1	R	0	R	0	R	0	R	0.1	R	0.3	I	0.3	I	0	R	0	R	0	R	0.1	R	2.1	I	0.3	R
EDW_162	226327	SP_226327-2	EBI	Landrace	SNNP	HADIYA	07-17-00-N	37-53-00-E	2590	0	R	0	R	0	R	3	R	0	R	7.5	R	0	R	0	R	0	R	0.2	R	0	R	0.3	I	0	R	0	R	0	R	0.6	R	0	R	2.5	I
EDW_163	226350	SP_226350-1	EBI	Landrace	Oromiya	ARSSI	08-22-00-N	39-57-00-E	2800	0	R	7.5	R	0	R	20	I	50	I	70	S	0	R	0.3	I	0	R	0.9	S	0.9	S	1	S	0	R	2.5	I	0	R	17	I	45	I	70	S
EDW_164	226351	SP_226351-2	EBI	Landrace	Oromiya	ARSSI	08-22-00-N	39-57-00-E	2800	0	R	0	R	0	R	0.5	R	25	I	3	R	0	R	0	R	0	R	0.1	R	0.4	I	0.2	R	0	R	0	R	0	R	0.1	R	10	I	0.6	R
EDW_165	226352	SP_226352	EBI	Landrace	Oromiya	ARSSI	07-50-00-N	39-34-00-E	2400	0	R	0	R	0	R	0	R	0	R	0	R	0	R	0	R	0	R	0	R	0	R	0	R	0	R	0	R	0	R	0	R	0	R	0	R
EDW_166	226824	SP_226824	EBI	Landrace	Amara	DEBUB GONDAR	11-49-00-N	38-08-00-E	2810	0	R	0	R	0	R	0	R	0	R	0	R	0	R	0	R	0	R	0	R	0	R	0	R	0	R	0	R	0	R	0	R	0	R	0	R
EDW_167	226837	SP_226837-1	EBI	Landrace	Amara	MISRAK GOJAM	10-25-00-N	38-12-00-E	2510	0	R	0	R	0	R	10	R	5.5	R	30	I	0	R	0	R	0	R	0.2	R	0.5	I	0.8	I	0	R	0	R	0	R	4	I	4.1	I	24	I
EDW_168	226847	SP_226847-1	EBI	Landrace	Amara	MISRAK GOJAM	10-35-00-N	38-16-00-E	2400	0	R	0	R	0	R	2.5	R	1	R	10.5	I	0	R	0	R	0	R	0.1	R	0.2	R	0.5	I	0	R	0	R	0	R	0.5	R	0.2	R	8.1	I
EDW_169	226847	SP_226847-2	EBI	Landrace	Amara	MISRAK GOJAM	10-35-00-N	38-16-00-E	2400	0	R	0	R	0	R	0.5	R	25	I	2.5	R	0	R	0	R	0	R	0.1	R	0.6	I	0.2	R	0	R	0	R	0	R	0.1	R	14	I	1	R
EDW_170	226848	SP_226848-1	EBI	Landrace	Oromiya	ARSSI	08-30-00-N	39-47-00-E	2275	0	R	0	R	0	R	0	R	0	R	0	R	0	R	0	R	0	R	0	R	0	R	0	R	0	R	0	R	0	R	0	R	0	R	0	R
EDW_171	226854	SP_226854	EBI	Landrace	Oromiya	ARSSI	08-04-00-N	39-35-00-E	2760	0	R	0.5	R	0	R	0	R	1	R	1	R	0	R	0.1	R	0	R	0	R	0.2	R	0.2	R	0	R	0.1	R	0	R	0	R	0.2	R	0.2	R
EDW_172	226903	SP_226903	EBI	Landrace	Oromiya	SEMEN SHEWA	09-01-00-N	38-56-00-E	2510	0	R	0	R	0	R	3	R	5.5	R	17.5	I	0	R	0	R	0	R	0.3	I	0.3	I	0.7	I	0	R	0	R	0	R	1.1	R	2.1	I	11.5	I
EDW_173	226922	SP_226922-1	EBI	Landrace	SNNP	SEMEN OMO	06-31-00-N	37-45-00-E	2350	0	R	0	R	0	R	0	R	0	R	0	R	0	R	0	R	0	R	0	R	0	R	0	R	0	R	0	R	0	R	0	R	0	R	0	R
EDW_174	226922	SP_226922-2	EBI	Landrace	SNNP	SEMEN OMO	06-31-00-N	37-45-00-E	2350	0	R	7.5	R	0.5	R	45	I	40	I	55	I	0	R	0.3	I	0.5	I	0.8	I	0.9	S	0.9	S	0	R	2.5	I	0.5	R	36	I	35	I	50	S
EDW_175	226958	SP_226958-1	EBI	Landrace	Amara	SEMEN GONDAR	12-55-00-N	37-47-00-E	2927	0	R	0.5	R	0	R	10	R	25	I	55	I	0	R	0.1	R	0	R	0.3	I	0.8	I	1	S	0	R	0.1	R	0	R	3	I	20	I	55	S
EDW_176	226959	SP_226959-2	EBI	Landrace	Oromiya	MISRAK SHEWA	08-50-00-N	39-19-00-E	2260	0	R	0	R	0	R	2.5	R	22.5	I	5	R	0	R	0	R	0	R	0.1	R	0.4	I	0.2	R	0	R	0	R	0	R	0.5	R	9	I	1	R
EDW_177	227014	SP_227014	EBI	Landrace	Oromiya	ARSSI	-	39-39- -E	2440	0	R	0	R	0	R	0	R	0	R	0	R	0	R	0	R	0	R	0	R	0	R	0	R	0	R	0	R	0	R	0	R	0	R	0	R
EDW_178	227028	SP_227028-1	EBI	Landrace	SNNP	SEMEN OMO	-	-	-	0	R	0	R	0	R	0	R	0	R	0	R	0	R	0	R	0	R	0	R	0	R	0	R	0	R	0	R	0	R	0	R	0	R	0	R
EDW_179	227028	SP_227028-3	EBI	Landrace	SNNP	SEMEN OMO	-	-	-	0	R	10	R	0	R	20	I	40	I	60	I	0	R	0.4	I	0	R	0.8	I	0.8	I	1	S	0	R	8	I	0	R	16	I	32	I	60	S
EDW_180	227034	SP_227034-2-1	EBI	Landrace	Oromiya	BORENA	-	-	-	0	R	0	R	0	R	0	R	0.5	R	0.5	R	0	R	0	R	0	R	0	R	0.1	R	0.1	R	0	R	0	R	0	R	0	R	0.1	R	0.1	R
EDW_181	227046	SP_227046-1	EBI	Landrace	Amara	SEMEN SHEWA	-	-	-	0	R	5	R	0	R	5	R	22.5	I	3	R	0	R	0.2	R	0	R	0.2	R	0.4	I	0.2	R	0	R	1	R	0	R	1	R	9	I	0.6	R
EDW_182	227046	SP_227046-2	EBI	Landrace	Amara	SEMEN SHEWA	-	-	-	0	R	0	R	0	R	5	R	15	I	10	R	0	R	0	R	0	R	0.2	R	0.6	I	0.2	R	0	R	0	R	0	R	1	R	10	I	2	R
EDW_183	227058	SP_227058	EBI	Landrace	Oromiya	BALE	-	-	2400	0	R	0	R	0	R	5	R	25	I	75	S	0	R	0	R	0	R	0.1	R	0.8	I	1	S	0	R	0	R	0	R	1	R	20	I	75	S
EDW_184	228578	SP_228578-1	EBI	Landrace	Amara	MISRAK GOJAM	-	-	-	0	R	0	R	0	R	3	R	1	R	3	R	0	R	0	R	0	R	0.2	R	0.2	R	0.2	R	0	R	0	R	0	R	0.6	R	0.2	R	0.6	R
EDW_185	5423	SP_5423	EBI	Landrace	Oromiya	MISRAK SHEWA	09-04-00-N	39-15-00-E	-	0	R	0.5	R	0	R	20	I	25	I	40	I	0	R	0.1	R	0	R	0.4	I	0.6	I	0.8	I	0	R	0.1	R	0	R	8	I	16	I	32	I
EDW_186	7156	SP_7156-1	EBI	Landrace	Oromiya	SEMEN SHEWA	09-16-00-N	38-35-00-E	2735	0	R	0	R	0	R	0	R	10.5	I	1	R	0	R	0	R	0	R	0	R	0.3	I	0.2	R	0	R	0	R	0	R	0	R	4.1	I	0.2	R
EDW_187	203725	SP_203725	EBI	Landrace	Oromiya	MISRAK SHEWA	08-50-00-N	39-19-00-E	2260	0	R	0	R	0	R	2.5	R	25	I	7.5	R	0	R	0	R	0	R	0.1	R	0.8	I	0.3	I	0	R	0	R	0	R	0.5	R	20	I	2.5	I
EDW_188	203731	SP_203731-1	EBI	Landrace	Oromiya	MISRAK SHEWA	09-47-00-N	39-16-00-E	2300	0	R	0	R	0	R	0	R	0	R	0.5	R	0	R	0	R	0	R	0	R	0	R	0.1	R	0	R	0	R	0	R	0	R	0	R	0.1	R
EDW_189	203750	SP_203750	EBI	Landrace	Amara	MIRAB GOJAM	10-42-00-N	37-07-00-E	2050	0	R	5	R	0	R	2.5	R	35	I	7.5	R	0	R	0.4	I	0	R	0.1	R	0.6	I	0.3	I	0	R	4	I	0	R	0.5	R	22	I	2.5	I
EDW_190	203952	SP_203952	EBI	Landrace	Oromiya	MISRAK SHEWA	08-51-00-N	38-49-00-E	-	0	R	0	R	0	R	2.5	R	10.5	I	5.5	R	0	R	0	R	0	R	0.1	R	0.3	I	0.4	I	0	R	0	R	0	R	0.5	R	4.1	I	2.2	I
EDW_191	204392	SP_204392-1	EBI	Landrace	Oromiya	ARSSI	07-46-00-N	39-47-00-E	2440	0	R	0	R	0	R	0	R	1	R	2.5	R	0	R	0	R	0	R	0	R	0.2	R	0.1	R	0	R	0	R	0	R	0	R	0.2	R	0.5	R
EDW_192	204470	SP_204470	EBI	Landrace	Oromiya	ARSSI	07-53-00-N	39-44- -E	2520	0	R	0	R	0.5	R	0	R	3	R	3	R	0	R	0	R	0.1	R	0	R	0.3	I	0.3	I	0	R	0	R	0.1	R	0	R	1.1	R	1.1	R
EDW_193	208152	SP_208152	EBI	Landrace	Amara	MISRAK GOJAM	-	-	2520	0	R	0	R	0	R	0	R	1	R	3	R	0	R	0	R	0	R	0	R	0.2	R	0.2	R	0	R	0	R	0	R	0	R	0.2	R	0.6	R
EDW_194	208222	SP_208222	EBI	Landrace	Amara	MISRAK GOJAM	-	-	2440	0	R	0	R	0	R	0	R	15	I	2.5	R	0	R	0	R	0	R	0	R	0.8	I	0.2	R	0	R	0	R	0	R	0	R	12	I	1	R
EDW_195	208232	SP_208232-2	EBI	Landrace	Amara	MISRAK GOJAM	-	-	2440	0	R	0	R	0	R	0	R	0	R	0	R	0	R	0	R	0	R	0	R	0	R	0	R	0	R	0	R	0	R	0	R	0	R	0	R
EDW_196	208234	SP_208234	EBI	Landrace	Amara	MISRAK GOJAM	-	-	2510	0	R	2.5	R	0	R	7.5	R	35	I	20	I	0	R	0.1	R	0	R	0.2	R	0.8	I	0.6	I	0	R	0.5	R	0	R	3	I	28	I	14	I
EDW_197	208235-1	SP_208235-1-2	EBI	Landrace	Amara	MISRAK GOJAM	-	-	2510	0	R	0	R	0	R	0	R	0	R	0	R	0	R	0	R	0	R	0	R	0	R	0	R	0	R	0	R	0	R	0	R	0	R	0	R
EDW_198	208279	SP_208279	EBI	Landrace	Oromiya	SEMEN SHEWA	-	-	2890	0	R	0.5	R	0	R	0	R	1	R	0.5	R	0	R	0.1	R	0	R	0	R	0.2	R	0.1	R	0	R	0.1	R	0	R	0	R	0.2	R	0.1	R
EDW_199	208294	SP_208294	EBI	Landrace	Oromiya	SEMEN SHEWA	-	-	3065	0	R	0	R	0	R	0	R	1	R	1	R	0	R	0	R	0	R	0	R	0.2	R	0.2	R	0	R	0	R	0	R	0	R	0.2	R	0.2	R
EDW_200	208332	SP_208332-2	EBI	Landrace	Oromiya	SEMEN SHEWA	-	-	2640	0	R	2.5	R	0	R	0.5	R	7.5	R	5	R	0	R	0.1	R	0	R	0.1	R	0.8	I	0.4	I	0	R	0.5	R	0	R	0.1	R	6	I	2	R
EDW_201	208481	SP_208481	EBI	Landrace	Amara	SEMEN SHEWA	-	-	2200	0	R	2.5	R	0	R	10	R	25	I	3	R	0	R	0.2	R	0	R	0.2	R	0.8	I	0.3	I	0	R	1	R	0	R	4	I	20	I	1.1	R
EDW_202	208777	SP_208777	EBI	Landrace	Oromiya	MISRAK SHEWA	-	-	1900	0	R	0.5	R	0	R	0.5	R	20	I	5	R	0	R	0.1	R	0	R	0.1	R	0.8	I	0.4	I	0	R	0.1	R	0	R	0.1	R	16	I	4	I
EDW_203	208790-2	SP_208790-2	EBI	Landrace	Oromiya	MISRAK SHEWA	-	-	2400	0	R	7.5	R	0	R	12.5	I	25	I	65	I	0	R	0.4	I	0	R	0.8	I	0.6	I	1	S	0	R	6	I	0	R	10	I	16	I	65	S
EDW_204	208931-1	SP_208931-1	EBI	Landrace	Oromiya	MIRAB SHEWA	09-03-00-N	37-56-00-E	2400	0	R	0	R	0.5	R	0.5	R	17.5	I	10.5	I	0	R	0	R	0.1	R	0.1	R	0.6	I	0.6	I	0	R	0	R	0.1	R	0.1	R	13	I	8.2	I
EDW_205	210798	SP_210798	EBI	Landrace	Oromiya	MIRAB SHEWA	-	-	2740	0	R	0	R	0	R	0.5	R	20	I	22.5	I	0	R	0	R	0	R	0.1	R	0.4	I	0.6	I	0	R	0	R	0	R	0.1	R	8	I	14	I
EDW_206	210804	SP_210804	EBI	Landrace	Oromiya	MIRAB SHEWA	-	-	2910	0	R	0	R	0	R	0	R	15.5	I	0.5	R	0	R	0	R	0	R	0	R	0.5	I	0.1	R	0	R	0	R	0	R	0	R	12.1	I	0.1	R
EDW_207	210805	SP_210805	EBI	Landrace	Oromiya	MISRAK SHEWA	-	-	2500	0	R	0.5	R	0.5	R	1	R	30	I	25	I	0	R	0.1	R	0.1	R	0.2	R	0.8	I	0.8	I	0	R	0.1	R	0.1	R	0.2	R	24	I	20	I
EDW_208	210812-1	SP_210812-1	EBI	Landrace	Amara	MISRAK GOJAM	-	-	2400	0	R	0	R	0	R	5	R	3	R	15	I	0	R	0	R	0	R	0.4	I	0.5	I	0.6	I	0	R	0	R	0	R	4	I	2.1	I	9	I
EDW_209	210813-2	SP_210813-2	EBI	Landrace	Amara	MISRAK GOJAM	-	-	2400	0	R	5.5	R	0	R	5	R	17.5	I	10.5	I	0	R	0.5	I	0	R	0.2	R	0.9	S	0.7	I	0	R	4.1	I	0	R	2	R	14.5	I	10.2	I
EDW_210	210825	SP_210825	EBI	Landrace	Amara	MISRAK GOJAM	-	-	2400	0	R	0	R	0	R	5	R	25	I	35	I	0	R	0	R	0	R	0.2	R	0.8	I	0.8	I	0	R	0	R	0	R	2	R	20	I	28	I
EDW_211	213133-2	SP_213133-2	EBI	Landrace	Amara	DEBUB WELLO	-	-	-	0	R	0	R	0	R	1	R	10.5	I	0.5	R	0	R	0	R	0	R	0.2	R	0.5	I	0.1	R	0	R	0	R	0	R	0.2	R	8.1	I	0.1	R
EDW_212	214343	SP_214343	EBI	Landrace	Tigray	DEBUBAWI	12-47-00-N	39-33-00-E	-	0	R	0	R	0	R	0	R	1	R	1	R	0	R	0	R	0	R	0	R	0.2	R	0.2	R	0	R	0	R	0	R	0	R	0.2	R	0.2	R
EDW_213	214524	SP_214524	EBI	Landrace	Amara	MISRAK GOJAM	10-27-00-N	38-19-00-E	2400	0	R	0	R	0	R	7.5	R	15	I	17.5	I	0	R	0	R	0	R	0.2	R	0.8	I	0.6	I	0	R	0	R	0	R	3	I	12	I	12	I
EDW_214	214877	SP_214877-2	EBI	Landrace	Amara	DEBUB WELLO	-	-	-	-	-	-	-	-	-	-	-	-	-	-	-	-	-	-	-	-	-	-	-	-	-	-	-	-	-	-	-	-	-	-	-	-	-	-	-
EDW_215	214881	SP_214881-1	EBI	Landrace	Amara	DEBUB WELLO	-	-	-	0	R	0	R	0	R	0	R	0.5	R	0	R	0	R	0	R	0	R	0	R	0.1	R	0	R	0	R	0	R	0	R	0	R	0.1	R	0	R
EDW_216	222321	SP_222321	EBI	Landrace	Oromiya	BALE	07-07-00-N	40-43-00-E	2000	0.5	R	0	R	0	R	5	R	45	I	30	I	0.4	I	0	R	0	R	0.2	R	0.8	I	0.6	I	0.4	R	0	R	0	R	2	R	36	I	20	I
EDW_217	222335	SP_222335	EBI	Landrace	Oromiya	BALE	07-22-00-N	40-30-00-E	2085	0	R	0	R	0	R	0	R	0	R	0	R	0	R	0	R	0	R	0	R	0	R	0	R	0	R	0	R	0	R	0	R	0	R	0	R
EDW_218	222459	SP_222459-2	EBI	Landrace	Oromiya	MIRAB SHEWA	-	-	-	0	R	0	R	0	R	0	R	3	R	15	I	0	R	0	R	0	R	0	R	0.6	I	0.5	I	0	R	0	R	0	R	0	R	2.6	I	10.5	I
EDW_219	222558	SP_222558	EBI	Landrace	Oromiya	ARSSI	07-42-00-N	39-33-00-E	2400	0	R	0	R	0	R	0	R	0	R	0	R	0	R	0	R	0	R	0	R	0	R	0	R	0	R	0	R	0	R	0	R	0	R	0	R
EDW_220	222813	SP_222813	EBI	Landrace	Amara	DEBUB WELLO	-	-	-	0	R	0	R	0	R	0	R	1	R	0	R	0	R	0	R	0	R	0	R	0.2	R	0	R	0	R	0	R	0	R	0	R	0.2	R	0	R
EDW_221	226846	SP_226846-2	EBI	Landrace	Amara	MISRAK GOJAM	10-35-00-N	38-16-00-E	2400	0	R	0	R	0	R	0	R	0	R	0	R	0	R	0	R	0	R	0	R	0	R	0	R	0	R	0	R	0	R	0	R	0	R	0	R
EDW_222	227009	SP_227009	EBI	Landrace	Oromiya	ARSSI	08-19-00-N	39-55-00-E	2995	0	R	0	R	0	R	0	R	0	R	0	R	0	R	0	R	0	R	0	R	0	R	0	R	0	R	0	R	0	R	0	R	0	R	0	R
EDW_223	5163	SP_5163	EBI	Landrace	Oromiya	ARSSI	07-32-00-N	-	-	0	R	0	R	0	R	0	R	0.5	R	5	R	0	R	0	R	0	R	0	R	0.1	R	0.3	I	0	R	0	R	0	R	0	R	0.1	R	1.5	R
EDW_224	7364	SP_7364	EBI	Landrace	Amara	SEMEN WELLO	11-46-00-N	39-36-00-E	1900	2.5	R	15	I	0	R	40	I	70	S	45	I	0.5	I	0.5	I	0	R	0.8	I	1	S	1	S	2.5	I	9	I	0	R	32	I	70	S	45	I
EDW_225	203922	SP_203922	EBI	Landrace	Amara	MIRAB GOJAM	10-34-00-N	37-29-00-E	2145	0	R	0	R	0	R	2.5	R	5.5	R	5	R	0	R	0	R	0	R	0.1	R	0.3	I	0.3	I	0	R	0	R	0	R	0.5	R	2.1	I	1.5	R
EDW_226	Aredndato	SP_Aredndato	DZARC/EIAR	Cultivar	-	-	-	-	-	0	R	0	R	0	R	0.5	R	3	R	5	R	0	R	0	R	0	R	0.1	R	0.6	I	0.4	I	0	R	0	R	0	R	0.1	R	1.4	R	2	R
EDW_227	Cocorit/71	SP_Cocorit/71	DZARC/EIAR	Cultivar	-	-	-	-	-	0	R	2.5	R	0	R	1	R	3	R	15	I	0	R	0.1	R	0	R	0.2	R	0.3	I	0.6	I	0	R	0.5	R	0	R	0.2	R	1.1	R	8	I
EDW_228	Gerardo	SP_Gerardo	DZARC/EIAR	Cultivar	-	-	-	-	-	0	R	0	R	0	R	0	R	5.5	R	15	I	0	R	0	R	0	R	0	R	0.5	I	0.4	I	0	R	0	R	0	R	0	R	4.1	I	6	I
EDW_229	LD-357	SP_LD-357	DZARC/EIAR	Cultivar	-	-	-	-	-	0	R	30	I	0	R	55	I	45	I	65	I	0	R	0.8	I	0	R	0.9	S	0.8	I	0.9	S	0	R	24	I	0	R	50	S	36	I	58	S
EDW_230	Boohai	SP_Boohai	DZARC/EIAR	Cultivar	-	-	-	-	-	0	R	1	R	0	R	3	R	10	R	12.5	I	0	R	0.2	R	0	R	0.2	R	0.4	I	0.3	I	0	R	0.2	R	0	R	0.6	R	4	I	4.5	I
EDW_231	Foka	SP_Foka	DZARC/EIAR	Cultivar	-	-	-	-	-	0	R	1	R	0	R	0.5	R	15	I	7.5	R	0	R	0.2	R	0	R	0.1	R	0.6	I	0.3	I	0	R	0.2	R	0	R	0.1	R	8	I	2.5	I
EDW_232	Kilinto	SP_Kilinto	DZARC/EIAR	Cultivar	-	-	-	-	-	0	R	0	R	0	R	3	R	3	R	25	I	0	R	0	R	0	R	0.2	R	0.5	I	0.4	I	0	R	0	R	0	R	0.6	R	2.1	I	10	I
EDW_233	Bichena	SP_Bichena	DZARC/EIAR	Cultivar	-	-	-	-	-	0	R	0	R	0	R	5	R	17.5	I	5	R	0	R	0	R	0	R	0.2	R	0.6	I	0.3	I	0	R	0	R	0	R	1	R	10	I	1.5	R
EDW_234	Tob-66 (Arsi Robe)	SP_Tob-66 (Arsi Robe)	DZARC/EIAR	Cultivar	-	-	-	-	-	0	R	0	R	0	R	0	R	1	R	2.5	R	0	R	0	R	0	R	0	R	0.2	R	0.1	R	0	R	0	R	0	R	0	R	0.2	R	0.5	R
EDW_235	Quamy	SP_Quamy	DZARC/EIAR	Cultivar	-	-	-	-	-	0	R	0	R	0	R	0.5	R	1	R	1	R	0	R	0	R	0	R	0.1	R	0.2	R	0.2	R	0	R	0	R	0	R	0.1	R	0.2	R	0.2	R
EDW_236	Assasa	SP_Assasa	DZARC/EIAR	Cultivar	-	-	-	-	-	0	R	0	R	0	R	0	R	10.5	I	3	R	0	R	0	R	0	R	0	R	0.3	I	0.3	I	0	R	0	R	0	R	0	R	4.1	I	1.1	R
EDW_237	Robe (DZ1640)	SP_Robe (DZ1640)	DZARC/EIAR	Cultivar	-	-	-	-	-	0	R	2.5	R	0	R	0.5	R	0.5	R	12.5	I	0	R	0.1	R	0	R	0.1	R	0.1	R	0.4	I	0	R	0.5	R	0	R	0.1	R	0.1	R	5	I
EDW_238	Ginchi (DZ1050)	SP_Ginchi (DZ1050)	DZARC/EIAR	Cultivar	-	-	-	-	-	0	R	0	R	0	R	0.5	R	12.5	I	10	R	0	R	0	R	0	R	0.1	R	0.4	I	0.6	I	0	R	0	R	0	R	0.1	R	5	I	5	I
EDW_239	Ude	SP_Ude	DZARC/EIAR	Cultivar	-	-	-	-	-	0	R	0	R	0	R	5	R	1	R	1	R	0	R	0	R	0	R	0.1	R	0.2	R	0.2	R	0	R	0	R	0	R	1	R	0.2	R	0.2	R
EDW_240	Yerer	SP_Yerer	DZARC/EIAR	Cultivar	-	-	-	-	-	0	R	0	R	0	R	0	R	0	R	0.5	R	0	R	0	R	0	R	0	R	0	R	0.1	R	0	R	0	R	0	R	0	R	0	R	0.1	R
EDW_241	Denbi	SP_Denbi	DZARC/EIAR	Cultivar	-	-	-	-	-	0	R	0	R	0	R	0.5	R	0	R	1	R	0	R	0	R	0	R	0.1	R	0	R	0.2	R	0	R	0	R	0	R	0.1	R	0	R	0.2	R
EDW_242	Hitosa	SP_Hitosa	DZARC/EIAR	Cultivar	-	-	-	-	-	0	R	0	R	0	R	0	R	1	R	0.5	R	0	R	0	R	0	R	0	R	0.2	R	0.1	R	0	R	0	R	0	R	0	R	0.2	R	0.1	R
EDW_243	Werer	SP_Werer	DZARC/EIAR	Cultivar	-	-	-	-	-	0	R	0	R	0	R	0	R	0	R	0	R	0	R	0	R	0	R	0	R	0	R	0	R	0	R	0	R	0	R	0	R	0	R	0	R
EDW_244	Mangudo	SP_Mangudo	DZARC/EIAR	Cultivar	-	-	-	-	-	0	R	0	R	0	R	0	R	1	R	0.5	R	0	R	0	R	0	R	0	R	0.2	R	0.1	R	0	R	0	R	0	R	0	R	0.2	R	0.1	R
EDW_245	Mukiye	SP_Mukiye	DZARC/EIAR	Cultivar	-	-	-	-	-	0	R	2.5	R	0.5	R	7.5	R	20	I	5.5	R	0	R	0.1	R	0.1	R	0.2	R	0.6	I	0.3	I	0	R	0.5	R	0.1	R	1.5	R	12	I	2.1	I
EDW_246	Ejersa	SP_Ejersa	DZARC/EIAR	Cultivar	-	-	-	-	-	0	R	0	R	0	R	0.5	R	3	R	0	R	0	R	0	R	0	R	0.1	R	0.3	I	0	R	0	R	0	R	0	R	0.1	R	1.1	R	0	R
EDW_247	Toltu	SP_Toltu	DZARC/EIAR	Cultivar	-	-	-	-	-	0	R	0	R	0	R	0.5	R	5	R	1	R	0	R	0	R	0	R	0.1	R	0.2	R	0.2	R	0	R	0	R	0	R	0.1	R	2	R	0.2	R
EDW_248	Obsa	SP_Obsa	DZARC/EIAR	Cultivar	-	-	-	-	-	0	R	0	R	0	R	0	R	1	R	0.5	R	0	R	0	R	0	R	0	R	0.2	R	0.1	R	0	R	0	R	0	R	0	R	0.2	R	0.1	R
EDW_249	Lelliso	SP_Lelliso	DZARC/EIAR	Cultivar	-	-	-	-	-	0	R	2.5	R	0	R	2.5	R	17.5	I	7.5	R	0	R	0.1	R	0	R	0.1	R	0.6	I	0.3	I	0	R	0.5	R	0	R	0.5	R	9	I	2.5	I
EDW_250	Magnegna	SP_Magnegna	DZARC/EIAR	Cultivar	-	-	-	-	-	0	R	2.5	R	0	R	3	R	15	I	15	I	0	R	0.1	R	0	R	0.2	R	0.8	I	0.4	I	0	R	0.5	R	0	R	0.6	R	12	I	6	I
EDW_251	Kokate	SP_Kokate	DZARC/EIAR	Cultivar	-	-	-	-	-	0	R	0.5	R	0	R	0.5	R	10.5	I	3	R	0	R	0.1	R	0	R	0.1	R	0.3	I	0.2	R	0	R	0.1	R	0	R	0.1	R	4.1	I	0.6	R
EDW_252	Flakit	SP_Flakit	DZARC/EIAR	Cultivar	-	-	-	-	-	0	R	0	R	0	R	2.5	R	1	R	0.5	R	0	R	0	R	0	R	0.1	R	0.2	R	0.1	R	0	R	0	R	0	R	0.5	R	0.2	R	0.1	R
EDW_253	Selam	SP_Selam	DZARC/EIAR	Cultivar	-	-	-	-	-	0	R	0	R	0	R	5	R	12.5	I	15	I	0	R	0	R	0	R	0.2	R	0.4	I	0.6	I	0	R	0	R	0	R	1	R	5	I	10	I
EDW_254	Malefia	SP_Malefia	DZARC/EIAR	Cultivar	-	-	-	-	-	0	R	0.5	R	0	R	2.5	R	30	I	3	R	0	R	0.1	R	0	R	0.1	R	0.8	I	0.3	I	0	R	0.1	R	0	R	0.5	R	24	I	1.1	R
EDW_255	Mettaya	SP_Mettaya	DZARC/EIAR	Cultivar	-	-	-	-	-	0	R	2.5	R	0	R	7.5	R	17.5	I	40	I	0	R	0.1	R	0	R	0.2	R	0.6	I	0.8	I	0	R	0.5	R	0	R	1.5	R	11	I	32	I
EDW_256	Mossobo	SP_Mossobo	DZARC/EIAR	Cultivar	-	-	-	-	-	0	R	0	R	0.5	R	5.5	R	3	R	12.5	I	0	R	0	R	0.1	R	0.2	R	0.3	I	0.4	I	0	R	0	R	0.1	R	1.1	R	1.1	R	5	I
EDW_257	Tate	SP_Tate	DZARC/EIAR	Cultivar	-	-	-	-	-	0	R	0	R	0	R	2.5	R	1	R	1	R	0	R	0	R	0	R	0.1	R	0.2	R	0.2	R	0	R	0	R	0	R	0.5	R	0.2	R	0.2	R
EDW_258	Bakalcha	SP_Bakalcha	DZARC/EIAR	Cultivar	-	-	-	-	-	0	R	0	R	0	R	3	R	1	R	0	R	0	R	0	R	0	R	0.2	R	0.2	R	0	R	0	R	0	R	0	R	0.6	R	0.2	R	0	R
EDW_259	Oda	SP_Oda	DZARC/EIAR	Cultivar	-	-	-	-	-	0	R	0	R	0	R	0	R	3	R	5	R	0	R	0	R	0	R	0	R	0.3	I	0.3	I	0	R	0	R	0	R	0	R	1.1	R	1.5	R
EDW_260	Illani	SP_Illani	DZARC/EIAR	Cultivar	-	-	-	-	-	0	R	0	R	0	R	2.5	R	20	I	12.5	I	0	R	0	R	0	R	0.1	R	0.4	I	0.4	I	0	R	0	R	0	R	0.5	R	8	I	5	I
EDW_261	Laste	SP_Laste	DZARC/EIAR	Cultivar	-	-	-	-	-	0	R	1	R	0	R	5	R	20	I	10	R	0	R	0.2	R	0	R	0.2	R	0.6	I	0.4	I	0	R	0.2	R	0	R	1	R	12	I	4	I
EDW_262	203695	SP_203695-1	EBI	Landrace	Oromiya	MIRAB HARERGE	09-00-00-N	41-53-00-E	-	0	R	60	I	12.5	I	100	S	85	S	100	S	0	R	1	S	1	S	1	S	1	S	1	S	0	R	60	S	12.5	I	100	S	85	S	100	S
EDW_263	203709	SP_203709-1	EBI	Landrace	Oromiya	MIRAB SHEWA	08-51-00-N	38-30-00-E	2330	2.5	R	65	I	0.5	R	70	S	75	S	95	S	0.5	I	0.9	S	0.1	R	1	S	0.9	S	1	S	2.5	I	60	S	0.1	R	70	S	70	S	95	S
EDW_264	216663	SP_216663-1	EBI	Landrace	SNNP	HADIYA	07-45-00-N	37-45-00-E	-	0	R	75	S	0	R	90	S	97.5	S	100	S	0	R	1	S	0	R	1	S	1	S	1	S	0	R	75	S	0	R	90	S	97.5	S	100	S
EDW_265	P-1	SP_P-1	EOSA	Landrace	-	-	-	-	-	0	R	0	R	0	R	0	R	0	R	5	R	0	R	0	R	0	R	0	R	0	R	0.4	I	0	R	0	R	0	R	0	R	0	R	2	R
EDW_266	P-2	SP_P-2	EOSA	Landrace	-	-	-	-	-	0	R	1	R	0	R	3	R	10	R	15	I	0	R	0.2	R	0	R	0.2	R	0.6	I	0.8	I	0	R	0.2	R	0	R	0.6	R	6	I	12	I
EDW_267	P 3B	SP_P 3B	EOSA	Landrace	-	-	-	-	-	0	R	0	R	0	R	3	R	17.5	I	30	I	0	R	0	R	0	R	0.2	R	0.6	I	0.8	I	0	R	0	R	0	R	0.6	R	10	I	24	I
EDW_268	P 17A	SP_P 17A	EOSA	Landrace	-	-	-	-	-	0	R	3	R	0	R	10	R	5.5	R	15	I	0	R	0.2	R	0	R	0.3	I	0.5	I	0.4	I	0	R	0.6	R	0	R	3.5	I	4.1	I	6	I
EDW_269	P 17B	SP_P 17B	EOSA	Landrace	-	-	-	-	-	0	R	0	R	0	R	0	R	1	R	10.5	I	0	R	0	R	0	R	0	R	0.2	R	0.3	I	0	R	0	R	0	R	0	R	0.2	R	4.1	I
EDW_270	P-22	SP_P-22	EOSA	Landrace	-	-	-	-	-	-	-	-	-	-	-	-	-	-	-	-	-	-	-	-	-	-	-	-	-	-	-	-	-	-	-	-	-	-	-	-	-	-	-	-	-
EDW_271	PS-1	SP_PS-1	EOSA	Landrace	-	-	-	-	-	0	R	0	R	0	R	0.5	R	7.5	R	10.5	I	0	R	0	R	0	R	0.1	R	0.6	I	0.7	I	0	R	0	R	0	R	0.1	R	5	I	10.2	I
EDW_272	G-5	SP_G-5	EOSA	Landrace	-	-	-	-	-	0	R	0	R	0	R	3	R	17.5	I	3	R	0	R	0	R	0	R	0.2	R	0.8	I	0.2	R	0	R	0	R	0	R	0.6	R	14	I	0.6	R
EDW_273	P-16	SP_P-16	EOSA	Landrace	-	-	-	-	-	0	R	0	R	0	R	3	R	25	I	20	I	0	R	0	R	0	R	0.2	R	0.9	S	0.8	I	0	R	0	R	0	R	0.6	R	22	I	16	I
EDW_274	30. 5	SP_30. 5	EOSA	Landrace	-	-	-	-	-	0	R	0	R	0	R	0	R	10.5	I	3	R	0	R	0	R	0	R	0	R	0.5	I	0.3	I	0	R	0	R	0	R	0	R	8.1	I	1.1	R
EDW_275	33 . 7	SP_33 . 7	EOSA	Landrace	-	-	-	-	-	0	R	3	R	0	R	25	I	35	I	65	I	0	R	0.2	R	0	R	0.6	I	0.8	I	0.9	S	0	R	0.6	R	0	R	16	I	28	I	59	S
EDW_276	P-4C	SP_P-4C	EOSA	Landrace	-	-	-	-	-	0	R	50	I	0	R	85	S	85	S	95	S	0	R	0.9	S	0	R	0.9	S	1	S	1	S	0	R	46	I	0	R	78	S	85	S	95	S
EDW_277	BS-7	SP_BS-7	EOSA	Landrace	-	-	-	-	-	0	R	0.5	R	0	R	15	I	30	I	20	I	0	R	0.1	R	0	R	0.6	I	0.8	I	0.6	I	0	R	0.1	R	0	R	8	I	24	I	14	I
EDW_278	S - 18	SP_S - 18	EOSA	Landrace	-	-	-	-	-	0	R	0	R	0	R	0	R	1	R	0.5	R	0	R	0	R	0	R	0	R	0.2	R	0.1	R	0	R	0	R	0	R	0	R	0.2	R	0.1	R
EDW_279	S - 1	SP_S - 1	EOSA	Landrace	-	-	-	-	-	0	R	0	R	0	R	0	R	12.5	I	3	R	0	R	0	R	0	R	0	R	0.4	I	0.2	R	0	R	0	R	0	R	0	R	5	I	0.6	R
EDW_280	S17A	SP_S17A	EOSA	Landrace	-	-	-	-	-	0	R	0	R	0	R	0.5	R	0.5	R	5.5	R	0	R	0	R	0	R	0.1	R	0.1	R	0.3	I	0	R	0	R	0	R	0.1	R	0.1	R	2.1	I
EDW_281	WA - 6C	SP_WA - 6C	EOSA	Landrace	-	-	-	-	-	0	R	0	R	0	R	0.5	R	3	R	7.5	R	0	R	0	R	0	R	0.1	R	0.3	I	0.5	I	0	R	0	R	0	R	0.1	R	1.1	R	3	I
EDW_282	WA 9	SP_WA 9	EOSA	Landrace	-	-	-	-	-	0	R	0	R	0.5	R	0.5	R	7.5	R	17.5	I	0	R	0	R	0.1	R	0.1	R	0.4	I	0.8	I	0	R	0	R	0.1	R	0.1	R	3	I	14	I
EDW_283	1605-D	SP_1605-D	EOSA	Landrace	-	-	-	-	-	0	R	0	R	0.5	R	0	R	1	R	3	R	0	R	0	R	0.1	R	0	R	0.2	R	0.2	R	0	R	0	R	0.1	R	0	R	0.2	R	0.6	R
EDW_284	BS - 8	SP_BS - 8	EOSA	Landrace	-	-	-	-	-	2.5	R	20	I	0	R	60	I	65	I	85	S	0.4	I	0.6	I	0	R	0.9	S	0.9	S	1	S	2	R	14	I	0	R	54	S	59	S	85	S
EDW_285	MCD-1A	SP_MCD-1A	DZARC/EIAR	Landrace	-	-	-	-	-	0	R	0	R	0.5	R	5.5	R	7.5	R	35	I	0	R	0	R	0.1	R	0.3	I	0.6	I	0.9	S	0	R	0	R	0.1	R	2.1	I	5	I	31	I
EDW_286	MCD-1B	SP_MCD-1B	DZARC/EIAR	Landrace	-	-	-	-	-	0	R	0	R	0	R	2.5	R	10	R	12.5	I	0	R	0	R	0	R	0.1	R	0.9	S	0.6	I	0	R	0	R	0	R	0.5	R	9	I	9	I
EDW_287	MCD-2	SP_MCD-2	DZARC/EIAR	Landrace	-	-	-	-	-	0	R	0	R	0	R	0	R	10.5	I	1	R	0	R	0	R	0	R	0	R	0.3	I	0.2	R	0	R	0	R	0	R	0	R	4.1	I	0.2	R
EDW_288	MCD-3	SP_MCD-3	DZARC/EIAR	Landrace	-	-	-	-	-	0	R	0	R	0.5	R	0	R	0	R	0	R	0	R	0	R	0.1	R	0	R	0	R	0	R	0	R	0	R	0.1	R	0	R	0	R	0	R
EDW_289	MCD-4	SP_MCD-4	DZARC/EIAR	Landrace	-	-	-	-	-	0.5	R	35	I	2.5	R	50	I	50	I	87.5	S	0.5	I	0.6	I	0.2	R	0.8	I	0.8	I	1	S	0.5	R	24	I	1	R	40	I	40	I	87.5	S
EDW_290	MCD-6A	SP_MCD-6A	DZARC/EIAR	Landrace	-	-	-	-	-	0	R	0	R	0	R	5	R	30	I	15	I	0	R	0	R	0	R	0.1	R	0.8	I	0.6	I	0	R	0	R	0	R	1	R	24	I	11	I
EDW_291	MCD-6B	SP_MCD-6B	DZARC/EIAR	Landrace	-	-	-	-	-	0	R	0	R	0	R	3	R	10.5	I	25	I	0	R	0	R	0	R	0.2	R	0.6	I	0.8	I	0	R	0	R	0	R	0.6	R	8.2	I	20	I
EDW_292	MCD-7	SP_MCD-7	DZARC/EIAR	Landrace	-	-	-	-	-	0	R	0	R	0	R	0	R	20	I	27.5	I	0	R	0	R	0	R	0	R	0.8	I	0.8	I	0	R	0	R	0	R	0	R	16	I	22	I
EDW_293	MCD-9	SP_MCD-9	DZARC/EIAR	Landrace	-	-	-	-	-	0	R	0	R	0	R	3	R	30	I	25	I	0	R	0	R	0	R	0.2	R	0.8	I	0.8	I	0	R	0	R	0	R	0.6	R	24	I	20	I
EDW_294	MCD-11	SP_MCD-11	DZARC/EIAR	Landrace	-	-	-	-	-	0	R	0	R	0	R	2.5	R	5	R	20	I	0	R	0	R	0	R	0.1	R	0.4	I	0.6	I	0	R	0	R	0	R	0.5	R	2	R	12	I
EDW_295	MCD-12	SP_MCD-12	DZARC/EIAR	Landrace	-	-	-	-	-	0	R	0	R	0	R	0	R	15	I	1	R	0	R	0	R	0	R	0	R	0.4	I	0.2	R	0	R	0	R	0	R	0	R	6	I	0.2	R
EDW_296	MCD-14A	SP_MCD-14A	DZARC/EIAR	Landrace	-	-	-	-	-	0	R	0	R	0	R	0	R	0	R	0	R	0	R	0	R	0	R	0	R	0	R	0	R	0	R	0	R	0	R	0	R	0	R	0	R
EDW_297	MCD-14B	SP_MCD-14B	DZARC/EIAR	Landrace	-	-	-	-	-	0	R	0	R	0	R	0.5	R	25	I	25	I	0	R	0	R	0	R	0.1	R	0.8	I	0.8	I	0	R	0	R	0	R	0.1	R	20	I	20	I
EDW_298	Dire	SP_Dire	DZARC/EIAR	Cultivar	-	-	-	-	-	0	R	0.5	R	0	R	0	R	0.5	R	1	R	0	R	0.1	R	0	R	0	R	0.1	R	0.2	R	0	R	0.1	R	0	R	0	R	0.1	R	0.2	R
EDW_299	Local Red	SP_Local Red	DZARC/EIAR	Cultivar	-	-	-	-	-	3	R	80	S	0	R	100	S	100	S	100	S	0.9	S	1	S	0	R	1	S	1	S	1	S	2.9	I	80	S	0	R	100	S	100	S	100	S
EDW_300	Utuba	SP_Utuba	DZARC/EIAR	Cultivar	-	-	-	-	-	0	R	0.5	R	0	R	1	R	1	R	0.5	R	0	R	0.1	R	0	R	0.2	R	0.2	R	0.1	R	0	R	0.1	R	0	R	0.2	R	0.2	R	0.1	R
SP: refers to "Study Panel", that is to distitinugish the Post purification accesion Names from the original ones (each origional accession was subjected to 2 times single spike selfing including multiplication of the stock.
EIAR: Ethiopian Agricultural Research Institute
EBI: Ethiopian Biodiversity Institute
EOSA: Ethio Organic Seed Action; an NGO that promotes agricultural biodiversity and seed security programmes through communitiy based seed banks
DZARC: Debrezeit Agricultural Research Center
"-": stands for absence of information and or data
SEV = Severity; RES = Field Response; CI = Coefficient of Infection; RC= Reaction Class
CHD = Chefe Donsa
KUL = Kulumsa
MER = Meraro
Under RC For SEV: R = Resistant (0<=SEV<=10); I = Intermidiate (10<SEV<70); S = Susceptible (70<=SEV<=100)
Under RC for RES: R = Resistant (0<=RES<=0.2); I = Intermidiate (0.2<RES<=0.8); S = Susceptible (0.8<RES<=1.0)
Under RC for CI: R = Resistant (0<=RES<=0.2); I = Intermidiate (0.2<CI<=48); S = Susceptible (48<CI<=100)
