# Supplementary material for: Genome-wide association mapping identifies yellow rust resistance loci in Ethiopian durum wheat germplasm
Source: PLoS One. 2021 May 17;16(5):e0243675. doi: 10.1371/journal.pone.0243675 (PMC8128278; doi:10.1371/journal.pone.0243675)
Supplement: S4 Table — (CSV) [file pone.0243675.s004.csv]

S4 Table. Association analysis result for all single and combined environment data
CHEFEDONSA (CHD)
Single environment
SEV_CHD_2016
SNP	Chromosome	Position	P.value	maf	nobs	Rsquare.of.Model.without.SNP	Rsquare.of.Model.with.SNP	FDR_Adjusted_P-values*	effect
AX-95171339	1B	325818519	1.52E-07	0.317406143	293	0.402048533	0.462010476	3.59E-04	-0.201199952
AX-94436448	1B	326782345	3.47E-06	0.300341297	293	0.402048533	0.448398629	4.10E-03	-0.174860651
AX-95238778	1B	327358600	2.94E-06	0.293515358	293	0.402048533	0.449105388	4.10E-03	-0.177226132
AX-95096041	1B	327577683	2.94E-06	0.293515358	293	0.402048533	0.449105388	4.10E-03	0.177226132
AX-94730403	1B	328938869	3.84E-09	0.201365188	293	0.402048533	0.478490036	2.73E-05	0.265979816
AX-94427201	1B	328942601	1.15E-08	0.203071672	293	0.402048533	0.473521069	4.08E-05	0.24951571
RES_CHD_2016
SNP	Chromosome	Position	P.value	maf	nobs	Rsquare.of.Model.without.SNP	Rsquare.of.Model.with.SNP	FDR_Adjusted_P-values	effect
AX-94856684	2B	88928792	4.84E-05	0.141638225	293	0.324527021	0.364311392	4.91E-02	-0.468613088
AX-95171339	1B	325818519	2.61E-07	0.317406143	293	0.324527021	0.389566902	6.17E-04	-0.162385565
AX-94436448	1B	326782345	1.66E-06	0.300341297	293	0.324527021	0.380460133	1.97E-03	-0.149061904
AX-95238778	1B	327358600	1.08E-06	0.293515358	293	0.324527021	0.382560342	1.54E-03	-0.152814395
AX-95096041	1B	327577683	1.08E-06	0.293515358	293	0.324527021	0.382560342	1.54E-03	0.152814395
AX-94730403	1B	328938869	2.79E-09	0.201365188	293	0.324527021	0.412529662	1.98E-05	0.223295975
AX-94427201	1B	328942601	6.38E-09	0.203071672	293	0.324527021	0.408282187	2.26E-05	0.213139233
CI_CHD_2016
SNP	Chromosome	Position	P.value	maf	nobs	Rsquare.of.Model.without.SNP	Rsquare.of.Model.with.SNP	FDR_Adjusted_P-values	effect
AX-94856684	2B	88928792	1.67E-05	0.141638225	293	0.487798269	0.521795357	2.95E-02	-0.593355915
AX-95171339	1B	325818519	7.15E-06	0.317406143	293	0.487798269	0.524859172	1.69E-02	-0.167786484
AX-94436448	1B	326782345	3.60E-05	0.300341297	293	0.487798269	0.519022689	3.69E-02	-0.1520277
AX-95238778	1B	327358600	4.17E-05	0.293515358	293	0.487798269	0.518502438	3.69E-02	-0.151466214
AX-95096041	1B	327577683	4.17E-05	0.293515358	293	0.487798269	0.518502438	3.69E-02	0.151466214
AX-94730403	1B	328938869	1.55E-07	0.201365188	293	0.487798269	0.539090793	1.10E-03	0.226874616
AX-94427201	1B	328942601	1.63E-06	0.203071672	293	0.487798269	0.53029301	5.77E-03	0.190316814
AX-94482796	1A	352861762	2.54E-05	0.194539249	293	0.487798269	0.520269924	3.61E-02	0.154735058
KULUMSA (KUL)
Single environment
SEV_KUL_2016
SNP	Chromosome	Position	P.value	maf	nobs	Rsquare.of.Model.without.SNP	Rsquare.of.Model.with.SNP	FDR_Adjusted_P-values	effect
AX-95171339	1B	325818519	8.50E-11	0.317406143	293	0.434820869	0.523727784	2.33E-07	-0.331666717
AX-94436448	1B	326782345	1.16E-08	0.300341297	293	0.434820869	0.502331247	2.06E-05	-0.285801517
AX-95238778	1B	327358600	3.98E-08	0.293515358	293	0.434820869	0.497113257	4.70E-05	-0.276198945
AX-95096041	1B	327577683	3.98E-08	0.293515358	293	0.434820869	0.497113257	4.70E-05	0.276198945
AX-94730403	1B	328938869	2.35E-11	0.201365188	293	0.434820869	0.529461287	1.67E-07	0.401811612
AX-94427201	1B	328942601	9.87E-11	0.203071672	293	0.434820869	0.523064082	2.33E-07	0.377579962
RES_KUL_2016
SNP	Chromosome	Position	P.value	maf	nobs	Rsquare.of.Model.without.SNP	Rsquare.of.Model.with.SNP	FDR_Adjusted_P-values	effect
AX-95171339	1B	325818519	5.99E-11	0.317406143	293	0.407890152	0.502662632	1.42E-07	-0.233260635
AX-94436448	1B	326782345	1.16E-08	0.300341297	293	0.407890152	0.478624337	2.06E-05	-0.199420363
AX-95238778	1B	327358600	4.53E-08	0.293515358	293	0.407890152	0.472582766	5.35E-05	-0.191924946
AX-95096041	1B	327577683	4.53E-08	0.293515358	293	0.407890152	0.472582766	5.35E-05	0.191924946
AX-94730403	1B	328938869	9.87E-12	0.201365188	293	0.407890152	0.511123416	7.00E-08	0.287273556
AX-94427201	1B	328942601	4.51E-11	0.203071672	293	0.407890152	0.503985949	1.42E-07	0.270842259
CI_KUL_2016
SNP	Chromosome	Position	P.value	maf	nobs	Rsquare.of.Model.without.SNP	Rsquare.of.Model.with.SNP	FDR_Adjusted_P-values	effect
AX-94438404	5A	9840211	5.88E-05	0.151877133	293	0.491582176	0.520840003	4.63E-02	0.332376961
AX-94460229	5A	9840244	5.88E-05	0.151877133	293	0.491582176	0.520840003	4.63E-02	0.332376961
AX-95171339	1B	325818519	2.17E-11	0.317406143	293	0.491582176	0.577032408	7.70E-08	-0.332163545
AX-94436448	1B	326782345	3.18E-09	0.300341297	293	0.491582176	0.557317725	5.63E-06	-0.287660755
AX-95238778	1B	327358600	8.45E-09	0.293515358	293	0.491582176	0.553538989	9.99E-06	-0.280720986
AX-95096041	1B	327577683	8.45E-09	0.293515358	293	0.491582176	0.553538989	9.99E-06	0.280720986
AX-94730403	1B	328938869	3.00E-12	0.201365188	293	0.491582176	0.585075788	2.13E-08	0.402357147
AX-94427201	1B	328942601	3.91E-11	0.203071672	293	0.491582176	0.574672439	9.23E-08	0.360698497
AX-94648330	1B	336210294	2.21E-05	0.160409556	293	0.491582176	0.524315757	2.24E-02	0.295281421
MERARO (MER)
Single environment
SEV_MER_2015
SNP	Chromosome	Position	P.value	maf	nobs	Rsquare.of.Model.without.SNP	Rsquare.of.Model.with.SNP	FDR_Adjusted_P-values	effect
AX-95171339	1B	325818519	2.29E-04	0.317406143	293	0.530778931	0.553397035	3.23E-01	-0.174540455
AX-94436448	1B	326782345	6.36E-04	0.300341297	293	0.530778931	0.550144798	3.23E-01	-0.159933845
AX-95238778	1B	327358600	4.83E-04	0.293515358	293	0.530778931	0.551011928	3.23E-01	-0.164553773
AX-95096041	1B	327577683	4.83E-04	0.293515358	293	0.530778931	0.551011928	3.23E-01	0.164553773
AX-94730403	1B	328938869	1.29E-04	0.201365188	293	0.530778931	0.555224941	3.06E-01	0.215079479
AX-94427201	1B	328942601	7.11E-05	0.203071672	293	0.530778931	0.557164452	2.52E-01	0.218982703
RES_MER_2015
SNP	Chromosome	Position	P.value	maf	nobs	Rsquare.of.Model.without.SNP	Rsquare.of.Model.with.SNP	FDR_Adjusted_P-values	effect
AX-95171339	1B	325818519	0.000435447	0.317406143	293	0.44672237	0.47097014	4.29E-01	-0.118755227
AX-94436448	1B	326782345	0.000809496	0.300341297	293	0.44672237	0.468663813	4.78E-01	-0.111970899
AX-95238778	1B	327358600	0.000688088	0.293515358	293	0.44672237	0.469265977	4.44E-01	-0.114279266
AX-95096041	1B	327577683	0.000688088	0.293515358	293	0.44672237	0.469265977	4.44E-01	0.114279266
AX-94730403	1B	328938869	0.000329104	0.201365188	293	0.44672237	0.472019053	4.29E-01	0.144602937
AX-94427201	1B	328942601	0.000215133	0.203071672	293	0.44672237	0.473619927	3.81E-01	0.146550248
CI_MER_2015
SNP	Chromosome	Position	P.value	maf	nobs	Rsquare.of.Model.without.SNP	Rsquare.of.Model.with.SNP	FDR_Adjusted_P-values	effect
AX-95171339	1B	325818519	1.16E-05	0.317406143	293	0.480325405	0.516134665	2.75E-02	-0.211953186
AX-94436448	1B	326782345	4.28E-05	0.300341297	293	0.480325405	0.511383243	5.05E-02	-0.195599877
AX-95238778	1B	327358600	2.61E-05	0.293515358	293	0.480325405	0.51317218	3.71E-02	-0.202524559
AX-95096041	1B	327577683	2.61E-05	0.293515358	293	0.480325405	0.51317218	3.71E-02	0.202524559
AX-94730403	1B	328938869	5.86E-06	0.201365188	293	0.480325405	0.518662166	2.08E-02	0.261018087
AX-94427201	1B	328942601	3.56E-06	0.203071672	293	0.480325405	0.520512374	2.08E-02	0.262463785
SEV_MER_2016
SNP	Chromosome	Position	P.value	maf	nobs	Rsquare.of.Model.without.SNP	Rsquare.of.Model.with.SNP	FDR_Adjusted_P-values	effect
AX-95171339	1B	325818519	1.42E-09	0.317406143	293	0.479001742	0.54957849	8.73E-06	-0.335785893
AX-94436448	1B	326782345	3.52E-08	0.300341297	293	0.479001742	0.536901598	4.16E-05	-0.300956919
AX-95238778	1B	327358600	2.24E-08	0.293515358	293	0.479001742	0.538671752	3.17E-05	-0.307457547
AX-95096041	1B	327577683	2.24E-08	0.293515358	293	0.479001742	0.538671752	3.17E-05	0.307457547
AX-94730403	1B	328938869	2.65E-09	0.201365188	293	0.479001742	0.547082866	8.73E-06	0.389039485
AX-94427201	1B	328942601	3.69E-09	0.203071672	293	0.479001742	0.545765988	8.73E-06	0.376383407
RES_MER_2016
SNP	Chromosome	Position	P.value	maf	nobs	Rsquare.of.Model.without.SNP	Rsquare.of.Model.with.SNP	FDR_Adjusted_P-values	effect
AX-95171339	1B	325818519	8.47E-10	0.317406143	293	0.45395447	0.530086465	2.00E-06	-0.262822917
AX-94436448	1B	326782345	3.54E-08	0.300341297	293	0.45395447	0.514612403	5.59E-05	-0.232168797
AX-95238778	1B	327358600	4.73E-08	0.293515358	293	0.45395447	0.513436366	5.59E-05	-0.231372316
AX-95096041	1B	327577683	4.73E-08	0.293515358	293	0.45395447	0.513436366	5.59E-05	0.231372316
AX-94730403	1B	328938869	4.01E-10	0.201365188	293	0.45395447	0.533242706	1.42E-06	0.316622273
AX-94427201	1B	328942601	2.76E-10	0.203071672	293	0.45395447	0.534826818	1.42E-06	0.312564082
CI_MER_2016
SNP	Chromosome	Position	P.value	maf	nobs	Rsquare.of.Model.without.SNP	Rsquare.of.Model.with.SNP	FDR_Adjusted_P-values	effect
AX-95171339	1B	325818519	3.95E-11	0.317406143	293	0.478771269	0.563909525	9.34E-08	-0.387252604
AX-94436448	1B	326782345	2.09E-09	0.300341297	293	0.478771269	0.547831277	2.47E-06	-0.344947707
AX-95238778	1B	327358600	1.49E-09	0.293515358	293	0.478771269	0.549167694	2.12E-06	-0.350402426
AX-95096041	1B	327577683	1.49E-09	0.293515358	293	0.478771269	0.549167694	2.12E-06	0.350402426
AX-94730403	1B	328938869	1.52E-11	0.201365188	293	0.478771269	0.56784215	5.40E-08	0.465584636
AX-94427201	1B	328942601	1.02E-11	0.203071672	293	0.478771269	0.569491372	5.40E-08	0.457708124
Combined over two years data
SEV_MER_cmb
SNP	Chromosome	Position	P.value	maf	nobs	Rsquare.of.Model.without.SNP	Rsquare.of.Model.with.SNP	FDR_Adjusted_P-values	effect
AX-95171339	1B	325818519	5.18E-08	0.317406143	293	0.569333006	0.615951305	2.13E-04	-0.267761115
AX-94436448	1B	326782345	5.93E-07	0.300341297	293	0.569333006	0.608216572	7.01E-04	-0.241607679
AX-95238778	1B	327358600	4.91E-07	0.293515358	293	0.569333006	0.608812395	6.96E-04	-0.244822129
AX-95096041	1B	327577683	4.91E-07	0.293515358	293	0.569333006	0.608812395	6.96E-04	0.244822129
AX-94730403	1B	328938869	9.37E-08	0.201365188	293	0.569333006	0.614056171	2.22E-04	0.305790396
AX-94427201	1B	328942601	6.00E-08	0.203071672	293	0.569333006	0.615482126	2.13E-04	0.299658739
RES_MER_cmb
SNP	Chromosome	Position	P.value	maf	nobs	Rsquare.of.Model.without.SNP	Rsquare.of.Model.with.SNP	FDR_Adjusted_P-values	effect
AX-95171339	1B	325818519	5.22E-08	0.317406143	293	0.536055274	0.586251216	1.46E-04	-0.204454752
AX-94436448	1B	326782345	6.28E-07	0.300341297	293	0.536055274	0.577748144	1.11E-03	-0.184061124
AX-95238778	1B	327358600	9.44E-07	0.293515358	293	0.536055274	0.576376042	1.12E-03	-0.182003712
AX-95096041	1B	327577683	9.44E-07	0.293515358	293	0.536055274	0.576376042	1.12E-03	0.182003712
AX-94730403	1B	328938869	6.17E-08	0.201365188	293	0.536055274	0.585672962	1.46E-04	0.236551568
AX-94427201	1B	328942601	2.17E-08	0.203071672	293	0.536055274	0.589303274	1.46E-04	0.235619889
CI_MER_cmb
SNP	Chromosome	Position	P.value	maf	nobs	Rsquare.of.Model.without.SNP	Rsquare.of.Model.with.SNP	FDR_Adjusted_P-values	effect
AX-95171339	1B	325818519	1.02E-09	0.317406143	293	0.543829288	0.606763191	2.42E-06	-0.315405386
AX-94436448	1B	326782345	2.19E-08	0.300341297	293	0.543829288	0.596138679	2.59E-05	-0.28406014
AX-95238778	1B	327358600	1.69E-08	0.293515358	293	0.543829288	0.597024723	2.40E-05	-0.288043359
AX-95096041	1B	327577683	1.69E-08	0.293515358	293	0.543829288	0.597024723	2.40E-05	0.288043359
AX-94730403	1B	328938869	8.99E-10	0.201365188	293	0.543829288	0.6072225	2.42E-06	0.368586235
AX-94427201	1B	328942601	3.71E-10	0.203071672	293	0.543829288	0.610339696	2.42E-06	0.363376571
Combined over all four environments data
SEV_BLUE_All
SNP	Chromosome	Position	P.value	maf	nobs	Rsquare.of.Model.without.SNP	Rsquare.of.Model.with.SNP	FDR_Adjusted_P-values	effect
AX-95171339	1B	325818519	1.11E-09	0.317406143	293	0.586509319	0.643309706	2.62E-06	-0.264424807
AX-94436448	1B	326782345	4.04E-08	0.300341297	293	0.586509319	0.632035005	7.17E-05	-0.233726325
AX-95238778	1B	327358600	6.30E-08	0.293515358	293	0.586509319	0.630667479	7.45E-05	-0.231367774
AX-95096041	1B	327577683	6.30E-08	0.293515358	293	0.586509319	0.630667479	7.45E-05	0.231367774
AX-94730403	1B	328938869	5.78E-10	0.201365188	293	0.586509319	0.645383068	2.62E-06	0.311396361
AX-94427201	1B	328942601	1.04E-09	0.203071672	293	0.586509319	0.643517091	2.62E-06	0.290400805
RES_BLUE_All
SNP	Chromosome	Position	P.value	maf	nobs	Rsquare.of.Model.without.SNP	Rsquare.of.Model.with.SNP	FDR_Adjusted_P-values	effect
AX-95171339	1B	325818519	3.64E-10	0.317406143	293	0.54992662	0.615622543	8.60E-07	-0.204166251
AX-94436448	1B	326782345	1.27E-08	0.300341297	293	0.54992662	0.603393415	2.25E-05	-0.181861909
AX-95238778	1B	327358600	2.75E-08	0.293515358	293	0.54992662	0.600779265	3.25E-05	-0.178281438
AX-95096041	1B	327577683	2.75E-08	0.293515358	293	0.54992662	0.600779265	3.25E-05	0.178281438
AX-94730403	1B	328938869	7.84E-11	0.201365188	293	0.54992662	0.621013554	5.04E-07	0.245941653
AX-94427201	1B	328942601	1.42E-10	0.203071672	293	0.54992662	0.618913812	5.04E-07	0.230388973
CI_BLUE_All
SNP	Chromosome	Position	P.value	maf	nobs	Rsquare.of.Model.without.SNP	Rsquare.of.Model.with.SNP	FDR_Adjusted_P-values	effect
AX-95171339	1B	325818519	1.62E-10	0.317406143	293	0.572206341	0.637349985	3.82E-07	-0.281804602
AX-94436448	1B	326782345	5.90E-09	0.300341297	293	0.572206341	0.625500656	9.25E-06	-0.251622895
AX-95238778	1B	327358600	7.83E-09	0.293515358	293	0.572206341	0.624585987	9.25E-06	-0.250689053
AX-95096041	1B	327577683	7.83E-09	0.293515358	293	0.572206341	0.624585987	9.25E-06	0.250689053
AX-94730403	1B	328938869	5.04E-11	0.201365188	293	0.572206341	0.641256536	2.61E-07	0.334708035
AX-94427201	1B	328942601	7.36E-11	0.203071672	293	0.572206341	0.639983622	2.61E-07	0.311316642
*All FDR-Adjusted P-values of < 0.05 are considered as Significant marker-trait associations
